# Supplementary material for: General Internet service assessment by latency including partial measurements
Source: PeerJ Comput Sci. 2022 Aug 19;8:e1072. doi: 10.7717/peerj-cs.1072 (PMC9455284; doi:10.7717/peerj-cs.1072)
Supplement: Supplemental Information 1 [file peerj-cs-08-1072-s001.gz]

Archive with 323 entries (322 files):
- measurements/ef4add9f2d1c428e82690c5db7f404ba_1236_ping.json
- measurements/ef4add9f2d1c428e82690c5db7f404ba_19902_ping.json
- measurements/ef4add9f2d1c428e82690c5db7f404ba_22072_ping.json
- measurements/ef4add9f2d1c428e82690c5db7f404ba_2901_trace.json
- measurements/ef4add9f2d1c428e82690c5db7f404ba_26178_trace.json
- measurements/ef4add9f2d1c428e82690c5db7f404ba_1003575_ping.json
- measurements/ef4add9f2d1c428e82690c5db7f404ba_1003613_trace.json
- measurements/ef4add9f2d1c428e82690c5db7f404ba_22585_ping.json
- measurements/ef4add9f2d1c428e82690c5db7f404ba_1000063_ping.json
- measurements/ef4add9f2d1c428e82690c5db7f404ba_4925_ping.json
- measurements/ef4add9f2d1c428e82690c5db7f404ba_1000057_ping.json
- measurements/ef4add9f2d1c428e82690c5db7f404ba_50473_ping.json
- measurements/ef4add9f2d1c428e82690c5db7f404ba_1000182_ping.json
- measurements/ef4add9f2d1c428e82690c5db7f404ba_1001620_trace.json
- measurements/ef4add9f2d1c428e82690c5db7f404ba_1000812_ping.json
- measurements/ef4add9f2d1c428e82690c5db7f404ba_2154_ping.json
- measurements/ef4add9f2d1c428e82690c5db7f404ba_1000068_ping.json
- measurements/ef4add9f2d1c428e82690c5db7f404ba_1003197_ping.json
- measurements/ef4add9f2d1c428e82690c5db7f404ba_1003125_ping.json
- measurements/ef4add9f2d1c428e82690c5db7f404ba_1000387_ping.json
- measurements/ef4add9f2d1c428e82690c5db7f404ba_1003481_trace.json
- measurements/ef4add9f2d1c428e82690c5db7f404ba_1003444_ping.json
- measurements/ef4add9f2d1c428e82690c5db7f404ba_3617_ping.json
- measurements/ef4add9f2d1c428e82690c5db7f404ba_52528_trace.json
- measurements/ef4add9f2d1c428e82690c5db7f404ba_4164_ping.json
- measurements/ef4add9f2d1c428e82690c5db7f404ba_19665_ping.json
- measurements/ef4add9f2d1c428e82690c5db7f404ba_1000198_ping.json
- measurements/ef4add9f2d1c428e82690c5db7f404ba_53476_ping.json
- measurements/ef4add9f2d1c428e82690c5db7f404ba_13975_ping.json
- measurements/ef4add9f2d1c428e82690c5db7f404ba_31908_trace.json
- measurements/ef4add9f2d1c428e82690c5db7f404ba_3062_trace.json
- measurements/ef4add9f2d1c428e82690c5db7f404ba_1001769_ping.json
- measurements/ef4add9f2d1c428e82690c5db7f404ba_6282_ping.json
- measurements/ef4add9f2d1c428e82690c5db7f404ba_12823_ping.json
- measurements/ef4add9f2d1c428e82690c5db7f404ba_13273_ping.json
- measurements/ef4add9f2d1c428e82690c5db7f404ba_1000056_ping.json
- measurements/ef4add9f2d1c428e82690c5db7f404ba_1000564_ping.json
- measurements/ef4add9f2d1c428e82690c5db7f404ba_11149_ping.json
- measurements/ef4add9f2d1c428e82690c5db7f404ba_18939_trace.json
- measurements/ef4add9f2d1c428e82690c5db7f404ba_4735_ping.json
- measurements/ef4add9f2d1c428e82690c5db7f404ba_1000402_trace.json
- measurements/ef4add9f2d1c428e82690c5db7f404ba_32730_ping.json
- measurements/ef4add9f2d1c428e82690c5db7f404ba_721_ping.json
- measurements/ef4add9f2d1c428e82690c5db7f404ba_20551_ping.json
- measurements/ef4add9f2d1c428e82690c5db7f404ba_1000067_ping.json
- measurements/ef4add9f2d1c428e82690c5db7f404ba_6809_ping.json
- measurements/ef4add9f2d1c428e82690c5db7f404ba_16718_ping.json
- measurements/ef4add9f2d1c428e82690c5db7f404ba_52010_ping.json
- measurements/ef4add9f2d1c428e82690c5db7f404ba_143_ping.json
- measurements/ef4add9f2d1c428e82690c5db7f404ba_1000197_ping.json
- measurements/ef4add9f2d1c428e82690c5db7f404ba_1002507_ping.json
- measurements/ef4add9f2d1c428e82690c5db7f404ba_30747_ping.json
- measurements/ef4add9f2d1c428e82690c5db7f404ba_27256_ping.json
- measurements/ef4add9f2d1c428e82690c5db7f404ba_26634_ping.json
- measurements/ef4add9f2d1c428e82690c5db7f404ba_3099_ping.json
- measurements/ef4add9f2d1c428e82690c5db7f404ba_1003481_ping.json
- measurements/ef4add9f2d1c428e82690c5db7f404ba_1000152_ping.json
- measurements/ef4add9f2d1c428e82690c5db7f404ba_50535_ping.json
- measurements/ef4add9f2d1c428e82690c5db7f404ba_17825_ping.json
- measurements/ef4add9f2d1c428e82690c5db7f404ba_19394_ping.json
- measurements/ef4add9f2d1c428e82690c5db7f404ba_30411_ping.json
- measurements/ef4add9f2d1c428e82690c5db7f404ba_52528_ping.json
- measurements/ef4add9f2d1c428e82690c5db7f404ba_1000590_ping.json
- measurements/ef4add9f2d1c428e82690c5db7f404ba_1003614_ping.json
- measurements/ef4add9f2d1c428e82690c5db7f404ba_4167_trace.json
- measurements/ef4add9f2d1c428e82690c5db7f404ba_22424_ping.json
- measurements/ef4add9f2d1c428e82690c5db7f404ba_3476_ping.json
- measurements/ef4add9f2d1c428e82690c5db7f404ba_53824_ping.json
- measurements/ef4add9f2d1c428e82690c5db7f404ba_55593_ping.json
- measurements/ef4add9f2d1c428e82690c5db7f404ba_20236_ping.json
- measurements/ef4add9f2d1c428e82690c5db7f404ba_1000093_ping.json
- measurements/ef4add9f2d1c428e82690c5db7f404ba_20128_ping.json
- measurements/ef4add9f2d1c428e82690c5db7f404ba_33248_ping.json
- measurements/ef4add9f2d1c428e82690c5db7f404ba_53025_ping.json
- measurements/ef4add9f2d1c428e82690c5db7f404ba_11433_ping.json
- measurements/ef4add9f2d1c428e82690c5db7f404ba_1002378_ping.json
- measurements/ef4add9f2d1c428e82690c5db7f404ba_32037_ping.json
- measurements/ef4add9f2d1c428e82690c5db7f404ba_10222_ping.json
- measurements/ef4add9f2d1c428e82690c5db7f404ba_1254_ping.json
- measurements/ef4add9f2d1c428e82690c5db7f404ba_3104_trace.json
- measurements/ef4add9f2d1c428e82690c5db7f404ba_1003247_ping.json
- measurements/ef4add9f2d1c428e82690c5db7f404ba_17825_trace.json
- measurements/ef4add9f2d1c428e82690c5db7f404ba_1001769_trace.json
- measurements/ef4add9f2d1c428e82690c5db7f404ba_1003402_ping.json
- measurements/ef4add9f2d1c428e82690c5db7f404ba_16732_ping.json
- measurements/ef4add9f2d1c428e82690c5db7f404ba_34531_trace.json
- measurements/ef4add9f2d1c428e82690c5db7f404ba_16777_ping.json
- measurements/ef4add9f2d1c428e82690c5db7f404ba_11433_trace.json
- measurements/ef4add9f2d1c428e82690c5db7f404ba_1000059_ping.json
- measurements/ef4add9f2d1c428e82690c5db7f404ba_1002510_ping.json
- measurements/ef4add9f2d1c428e82690c5db7f404ba_2847_ping.json
- measurements/ef4add9f2d1c428e82690c5db7f404ba_19753_ping.json
- measurements/ef4add9f2d1c428e82690c5db7f404ba_25757_ping.json
- measurements/ef4add9f2d1c428e82690c5db7f404ba_55708_ping.json
- measurements/ef4add9f2d1c428e82690c5db7f404ba_1002485_ping.json
- measurements/ef4add9f2d1c428e82690c5db7f404ba_1003229_ping.json
- measurements/ef4add9f2d1c428e82690c5db7f404ba_3441_ping.json
- measurements/ef4add9f2d1c428e82690c5db7f404ba_1000069_trace.json
- measurements/ef4add9f2d1c428e82690c5db7f404ba_29746_trace.json
- measurements/ef4add9f2d1c428e82690c5db7f404ba_23286_trace.json
- measurements/ef4add9f2d1c428e82690c5db7f404ba_3467_trace.json
- measurements/ef4add9f2d1c428e82690c5db7f404ba_17931_ping.json
- measurements/ef4add9f2d1c428e82690c5db7f404ba_1002451_ping.json
- measurements/ef4add9f2d1c428e82690c5db7f404ba_2504_trace.json
- measurements/ef4add9f2d1c428e82690c5db7f404ba_55763_ping.json
- measurements/ef4add9f2d1c428e82690c5db7f404ba_31927_ping.json
- measurements/ef4add9f2d1c428e82690c5db7f404ba_1003120_ping.json
- measurements/ef4add9f2d1c428e82690c5db7f404ba_22585_trace.json
- measurements/ef4add9f2d1c428e82690c5db7f404ba_21500_ping.json
- measurements/ef4add9f2d1c428e82690c5db7f404ba_18611_ping.json
- measurements/ef4add9f2d1c428e82690c5db7f404ba_54041_trace.json
- measurements/ef4add9f2d1c428e82690c5db7f404ba_34512_trace.json
- measurements/ef4add9f2d1c428e82690c5db7f404ba_3104_ping.json
- measurements/ef4add9f2d1c428e82690c5db7f404ba_53757_ping.json
- measurements/ef4add9f2d1c428e82690c5db7f404ba_3695_ping.json
- measurements/ef4add9f2d1c428e82690c5db7f404ba_26178_ping.json
- measurements/ef4add9f2d1c428e82690c5db7f404ba_50387_ping.json
- measurements/ef4add9f2d1c428e82690c5db7f404ba_1002478_ping.json
- measurements/ef4add9f2d1c428e82690c5db7f404ba_30144_ping.json
- measurements/ef4add9f2d1c428e82690c5db7f404ba_18433_ping.json
- measurements/ef4add9f2d1c428e82690c5db7f404ba_12874_ping.json
- measurements/ef4add9f2d1c428e82690c5db7f404ba_26261_trace.json
- measurements/ef4add9f2d1c428e82690c5db7f404ba_4683_ping.json
- measurements/ef4add9f2d1c428e82690c5db7f404ba_52708_ping.json
- measurements/ef4add9f2d1c428e82690c5db7f404ba_1000093_trace.json
- measurements/ef4add9f2d1c428e82690c5db7f404ba_1000261_trace.json
- measurements/ef4add9f2d1c428e82690c5db7f404ba_20713_ping.json
- measurements/ef4add9f2d1c428e82690c5db7f404ba_31702_trace.json
- measurements/ef4add9f2d1c428e82690c5db7f404ba_2847_trace.json
- measurements/ef4add9f2d1c428e82690c5db7f404ba_15861_ping.json
- measurements/ef4add9f2d1c428e82690c5db7f404ba_16758_ping.json
- measurements/ef4add9f2d1c428e82690c5db7f404ba_53210_ping.json
- measurements/ef4add9f2d1c428e82690c5db7f404ba_53968_trace.json
- measurements/ef4add9f2d1c428e82690c5db7f404ba_53220_ping.json
- measurements/ef4add9f2d1c428e82690c5db7f404ba_53968_ping.json
- measurements/ef4add9f2d1c428e82690c5db7f404ba_3263_trace.json
- measurements/ef4add9f2d1c428e82690c5db7f404ba_1000387_trace.json
- measurements/ef4add9f2d1c428e82690c5db7f404ba_18682_ping.json
- measurements/ef4add9f2d1c428e82690c5db7f404ba_1000811_ping.json
- measurements/ef4add9f2d1c428e82690c5db7f404ba_1342_ping.json
- measurements/ef4add9f2d1c428e82690c5db7f404ba_1000267_ping.json
- measurements/ef4add9f2d1c428e82690c5db7f404ba_1002466_ping.json
- measurements/ef4add9f2d1c428e82690c5db7f404ba_1003124_ping.json
- measurements/ef4add9f2d1c428e82690c5db7f404ba_1001566_trace.json
- measurements/ef4add9f2d1c428e82690c5db7f404ba_122_ping.json
- measurements/ef4add9f2d1c428e82690c5db7f404ba_32076_trace.json
- measurements/ef4add9f2d1c428e82690c5db7f404ba_1000078_ping.json
- measurements/ef4add9f2d1c428e82690c5db7f404ba_35529_ping.json
- measurements/ef4add9f2d1c428e82690c5db7f404ba_1002621_ping.json
- measurements/ef4add9f2d1c428e82690c5db7f404ba_1001563_ping.json
- measurements/ef4add9f2d1c428e82690c5db7f404ba_1000267_trace.json
- measurements/ef4add9f2d1c428e82690c5db7f404ba_21323_ping.json
- measurements/ef4add9f2d1c428e82690c5db7f404ba_1000125_ping.json
- measurements/ef4add9f2d1c428e82690c5db7f404ba_11451_ping.json
- measurements/ef4add9f2d1c428e82690c5db7f404ba_23286_ping.json
- measurements/ef4add9f2d1c428e82690c5db7f404ba_1002518_ping.json
- measurements/ef4add9f2d1c428e82690c5db7f404ba_31908_ping.json
- measurements/ef4add9f2d1c428e82690c5db7f404ba_1002443_ping.json
- measurements/ef4add9f2d1c428e82690c5db7f404ba_18939_ping.json
- measurements/ef4add9f2d1c428e82690c5db7f404ba_23835_ping.json
- measurements/ef4add9f2d1c428e82690c5db7f404ba_2308_ping.json
- measurements/ef4add9f2d1c428e82690c5db7f404ba_51493_ping.json
- measurements/ef4add9f2d1c428e82690c5db7f404ba_16784_ping.json
- measurements/ef4add9f2d1c428e82690c5db7f404ba_1002454_ping.json
- measurements/ef4add9f2d1c428e82690c5db7f404ba_7024_ping.json
- measurements/ef4add9f2d1c428e82690c5db7f404ba_17961_ping.json
- measurements/ef4add9f2d1c428e82690c5db7f404ba_13200_ping.json
- measurements/ef4add9f2d1c428e82690c5db7f404ba_12844_ping.json
- measurements/ef4add9f2d1c428e82690c5db7f404ba_3604_ping.json
- measurements/ef4add9f2d1c428e82690c5db7f404ba_1000221_ping.json
- measurements/ef4add9f2d1c428e82690c5db7f404ba_1003317_ping.json
- measurements/ef4add9f2d1c428e82690c5db7f404ba_1003350_ping.json
- measurements/ef4add9f2d1c428e82690c5db7f404ba_6544_ping.json
- measurements/ef4add9f2d1c428e82690c5db7f404ba_2901_ping.json
- measurements/ef4add9f2d1c428e82690c5db7f404ba_1002620_ping.json
- measurements/ef4add9f2d1c428e82690c5db7f404ba_18433_trace.json
- measurements/ef4add9f2d1c428e82690c5db7f404ba_20372_ping.json
- measurements/ef4add9f2d1c428e82690c5db7f404ba_1000088_ping.json
- measurements/ef4add9f2d1c428e82690c5db7f404ba_4167_ping.json
- measurements/ef4add9f2d1c428e82690c5db7f404ba_14973_ping.json
- measurements/ef4add9f2d1c428e82690c5db7f404ba_35458_ping.json
- measurements/ef4add9f2d1c428e82690c5db7f404ba_32730_trace.json
- measurements/ef4add9f2d1c428e82690c5db7f404ba_1003339_ping.json
- measurements/ef4add9f2d1c428e82690c5db7f404ba_34528_ping.json
- measurements/ef4add9f2d1c428e82690c5db7f404ba_21360_ping.json
- measurements/ef4add9f2d1c428e82690c5db7f404ba_51875_ping.json
- measurements/ef4add9f2d1c428e82690c5db7f404ba_1003350_trace.json
- measurements/ef4add9f2d1c428e82690c5db7f404ba_26261_ping.json
- measurements/ef4add9f2d1c428e82690c5db7f404ba_3418_trace.json
- measurements/ef4add9f2d1c428e82690c5db7f404ba_17841_ping.json
- measurements/ef4add9f2d1c428e82690c5db7f404ba_21452_trace.json
- measurements/ef4add9f2d1c428e82690c5db7f404ba_20588_ping.json
- measurements/ef4add9f2d1c428e82690c5db7f404ba_1003613_ping.json
- measurements/ef4add9f2d1c428e82690c5db7f404ba_1002755_ping.json
- measurements/ef4add9f2d1c428e82690c5db7f404ba_1003505_ping.json
- measurements/ef4add9f2d1c428e82690c5db7f404ba_22479_ping.json
- measurements/ef4add9f2d1c428e82690c5db7f404ba_32076_ping.json
- measurements/ef4add9f2d1c428e82690c5db7f404ba_20127_ping.json
- measurements/ef4add9f2d1c428e82690c5db7f404ba_1002802_ping.json
- measurements/ef4add9f2d1c428e82690c5db7f404ba_21598_trace.json
- measurements/ef4add9f2d1c428e82690c5db7f404ba_26385_ping.json
- measurements/ef4add9f2d1c428e82690c5db7f404ba_16715_trace.json
- measurements/ef4add9f2d1c428e82690c5db7f404ba_1000485_trace.json
- measurements/ef4add9f2d1c428e82690c5db7f404ba_33280_ping.json
- measurements/ef4add9f2d1c428e82690c5db7f404ba_20171_ping.json
- measurements/ef4add9f2d1c428e82690c5db7f404ba_1003127_ping.json
- measurements/ef4add9f2d1c428e82690c5db7f404ba_16646_ping.json
- measurements
- measurements/ef4add9f2d1c428e82690c5db7f404ba_3695_trace.json
- measurements/ef4add9f2d1c428e82690c5db7f404ba_6856_ping.json
- measurements/ef4add9f2d1c428e82690c5db7f404ba_1003246_ping.json
- measurements/ef4add9f2d1c428e82690c5db7f404ba_1001566_ping.json
- measurements/ef4add9f2d1c428e82690c5db7f404ba_23314_ping.json
- measurements/ef4add9f2d1c428e82690c5db7f404ba_21598_ping.json
- measurements/ef4add9f2d1c428e82690c5db7f404ba_18570_ping.json
- measurements/ef4add9f2d1c428e82690c5db7f404ba_16657_ping.json
- measurements/ef4add9f2d1c428e82690c5db7f404ba_20515_trace.json
- measurements/ef4add9f2d1c428e82690c5db7f404ba_1003257_ping.json
- measurements/ef4add9f2d1c428e82690c5db7f404ba_1003290_ping.json
- measurements/ef4add9f2d1c428e82690c5db7f404ba_3263_ping.json
- measurements/ef4add9f2d1c428e82690c5db7f404ba_1002629_ping.json
- measurements/ef4add9f2d1c428e82690c5db7f404ba_50473_trace.json
- measurements/ef4add9f2d1c428e82690c5db7f404ba_1275_ping.json
- measurements/ef4add9f2d1c428e82690c5db7f404ba_11767_ping.json
- measurements/ef4add9f2d1c428e82690c5db7f404ba_18586_ping.json
- measurements/ef4add9f2d1c428e82690c5db7f404ba_1000402_ping.json
- measurements/ef4add9f2d1c428e82690c5db7f404ba_16715_ping.json
- measurements/ef4add9f2d1c428e82690c5db7f404ba_3668_ping.json
- measurements/ef4add9f2d1c428e82690c5db7f404ba_22433_ping.json
- measurements/ef4add9f2d1c428e82690c5db7f404ba_1000485_ping.json
- measurements/ef4add9f2d1c428e82690c5db7f404ba_20551_trace.json
- measurements/ef4add9f2d1c428e82690c5db7f404ba_30927_ping.json
- measurements/ef4add9f2d1c428e82690c5db7f404ba_20553_ping.json
- measurements/ef4add9f2d1c428e82690c5db7f404ba_1000069_ping.json
- measurements/ef4add9f2d1c428e82690c5db7f404ba_34531_ping.json
- measurements/ef4add9f2d1c428e82690c5db7f404ba_17381_ping.json
- measurements/ef4add9f2d1c428e82690c5db7f404ba_29754_ping.json
- measurements/ef4add9f2d1c428e82690c5db7f404ba_19391_ping.json
- measurements/ef4add9f2d1c428e82690c5db7f404ba_6963_ping.json
- measurements/ef4add9f2d1c428e82690c5db7f404ba_2504_ping.json
- measurements/ef4add9f2d1c428e82690c5db7f404ba_3418_ping.json
- measurements/ef4add9f2d1c428e82690c5db7f404ba_6547_ping.json
- measurements/ef4add9f2d1c428e82690c5db7f404ba_1001365_ping.json
- measurements/ef4add9f2d1c428e82690c5db7f404ba_1000125_trace.json
- measurements/ef4add9f2d1c428e82690c5db7f404ba_6810_ping.json
- measurements/ef4add9f2d1c428e82690c5db7f404ba_52708_trace.json
- measurements/ef4add9f2d1c428e82690c5db7f404ba_23232_ping.json
- measurements/ef4add9f2d1c428e82690c5db7f404ba_1002510_trace.json
- measurements/ef4add9f2d1c428e82690c5db7f404ba_25785_trace.json
- measurements/ef4add9f2d1c428e82690c5db7f404ba_3062_ping.json
- measurements/ef4add9f2d1c428e82690c5db7f404ba_15861_trace.json
- measurements/ef4add9f2d1c428e82690c5db7f404ba_22293_ping.json
- measurements/ef4add9f2d1c428e82690c5db7f404ba_20197_ping.json
- measurements/ef4add9f2d1c428e82690c5db7f404ba_3467_ping.json
- measurements/ef4add9f2d1c428e82690c5db7f404ba_1002523_trace.json
- measurements/ef4add9f2d1c428e82690c5db7f404ba_1002000_ping.json
- measurements/ef4add9f2d1c428e82690c5db7f404ba_16777_trace.json
- measurements/ef4add9f2d1c428e82690c5db7f404ba_1002758_ping.json
- measurements/ef4add9f2d1c428e82690c5db7f404ba_10647_ping.json
- measurements/ef4add9f2d1c428e82690c5db7f404ba_1003341_ping.json
- measurements/ef4add9f2d1c428e82690c5db7f404ba_1002677_ping.json
- measurements/ef4add9f2d1c428e82690c5db7f404ba_16827_ping.json
- measurements/ef4add9f2d1c428e82690c5db7f404ba_1003471_ping.json
- measurements/ef4add9f2d1c428e82690c5db7f404ba_17968_ping.json
- measurements/ef4add9f2d1c428e82690c5db7f404ba_3604_trace.json
- measurements/ef4add9f2d1c428e82690c5db7f404ba_19301_ping.json
- measurements/ef4add9f2d1c428e82690c5db7f404ba_30748_ping.json
- measurements/ef4add9f2d1c428e82690c5db7f404ba_1000034_ping.json
- measurements/ef4add9f2d1c428e82690c5db7f404ba_20713_trace.json
- measurements/ef4add9f2d1c428e82690c5db7f404ba_1000261_ping.json
- measurements/ef4add9f2d1c428e82690c5db7f404ba_15860_ping.json
- measurements/ef4add9f2d1c428e82690c5db7f404ba_1003512_ping.json
- measurements/ef4add9f2d1c428e82690c5db7f404ba_1003341_trace.json
- measurements/ef4add9f2d1c428e82690c5db7f404ba_1003168_ping.json
- measurements/ef4add9f2d1c428e82690c5db7f404ba_22293_trace.json
- measurements/ef4add9f2d1c428e82690c5db7f404ba_14341_ping.json
- measurements/ef4add9f2d1c428e82690c5db7f404ba_18618_trace.json
- measurements/ef4add9f2d1c428e82690c5db7f404ba_19242_ping.json
- measurements/ef4add9f2d1c428e82690c5db7f404ba_34512_ping.json
- measurements/ef4add9f2d1c428e82690c5db7f404ba_1000182_trace.json
- measurements/ef4add9f2d1c428e82690c5db7f404ba_31702_ping.json
- measurements/ef4add9f2d1c428e82690c5db7f404ba_13494_ping.json
- measurements/ef4add9f2d1c428e82690c5db7f404ba_218_ping.json
- measurements/ef4add9f2d1c428e82690c5db7f404ba_29746_ping.json
- measurements/ef4add9f2d1c428e82690c5db7f404ba_1002523_ping.json
- measurements/ef4add9f2d1c428e82690c5db7f404ba_6680_ping.json
- measurements/ef4add9f2d1c428e82690c5db7f404ba_148_ping.json
- measurements/ef4add9f2d1c428e82690c5db7f404ba_19391_trace.json
- measurements/ef4add9f2d1c428e82690c5db7f404ba_1236_trace.json
- measurements/ef4add9f2d1c428e82690c5db7f404ba_21452_ping.json
- measurements/ef4add9f2d1c428e82690c5db7f404ba_1001620_ping.json
- measurements/ef4add9f2d1c428e82690c5db7f404ba_12844_trace.json
- measurements/ef4add9f2d1c428e82690c5db7f404ba_1000071_ping.json
- measurements/ef4add9f2d1c428e82690c5db7f404ba_18566_ping.json
- measurements/ef4add9f2d1c428e82690c5db7f404ba_33287_ping.json
- measurements/ef4add9f2d1c428e82690c5db7f404ba_28319_ping.json
- measurements/ef4add9f2d1c428e82690c5db7f404ba_1002453_ping.json
- measurements/ef4add9f2d1c428e82690c5db7f404ba_6577_ping.json
- measurements/ef4add9f2d1c428e82690c5db7f404ba_54041_ping.json
- measurements/ef4add9f2d1c428e82690c5db7f404ba_18766_ping.json
[truncated: 23 more entries]
