# Supplementary material for: General Internet service assessment by latency including partial measurements
Source: PeerJ Comput Sci. 2022 Aug 19;8:e1072. doi: 10.7717/peerj-cs.1072 (PMC9455284; doi:10.7717/peerj-cs.1072)
Supplement: Supplemental Information 1 [file peerj-cs-08-1072-s001.gz › measurements/ef4add9f2d1c428e82690c5db7f404ba_26178_trace.json]

{"destination_ip":"213.19.58.197","destination_name":"213.19.58.197","hops":[{"hop":1,"probes":[{"annotation":null,"asn":null,"ip":"192.168.100.1","name":"dlinkrouter","rtt":0.383},{"annotation":null,"asn":null,"ip":"192.168.100.1","name":"dlinkrouter","rtt":0.43},{"annotation":null,"asn":null,"ip":"192.168.100.1","name":"dlinkrouter","rtt":0.335}]},{"hop":2,"probes":[]},{"hop":3,"probes":[{"annotation":null,"asn":null,"ip":"86.49.1.113","name":"ip-86-49-1-113.net.upcbroadband.cz","rtt":16.125},{"annotation":null,"asn":null,"ip":"86.49.1.113","name":"ip-86-49-1-113.net.upcbroadband.cz","rtt":19.459},{"annotation":null,"asn":null,"ip":"86.49.1.113","name":"ip-86-49-1-113.net.upcbroadband.cz","rtt":19.195}]},{"hop":4,"probes":[{"annotation":null,"asn":null,"ip":"84.116.221.37","name":"cz-prg01a-ra4-vla2109.net.vodafone.cz","rtt":22.416},{"annotation":null,"asn":null,"ip":"84.116.221.37","name":"cz-prg01a-ra4-vla2109.net.vodafone.cz","rtt":22.653},{"annotation":null,"asn":null,"ip":"84.116.221.37","name":"cz-prg01a-ra4-vla2109.net.vodafone.cz","rtt":23.853}]},{"hop":5,"probes":[{"annotation":null,"asn":null,"ip":"185.188.187.7","name":"cz-pra-pop1-rb2-vla2119.net.vodafone.cz","rtt":23.613},{"annotation":null,"asn":null,"ip":"185.188.187.7","name":"cz-pra-pop1-rb2-vla2119.net.vodafone.cz","rtt":23.134},{"annotation":null,"asn":null,"ip":"185.188.187.7","name":"cz-pra-pop1-rb2-vla2119.net.vodafone.cz","rtt":23.369}]},{"hop":6,"probes":[{"annotation":null,"asn":null,"ip":"213.192.3.26","name":"freetel.cust.net.upc.cz","rtt":25.17},{"annotation":null,"asn":null,"ip":"213.192.3.26","name":"freetel.cust.net.upc.cz","rtt":25.7},{"annotation":null,"asn":null,"ip":"213.192.3.26","name":"freetel.cust.net.upc.cz","rtt":23.988}]},{"hop":7,"probes":[]},{"hop":8,"probes":[{"annotation":null,"asn":null,"ip":"213.19.0.162","name":"pha2sy-rtpha2.fortech.cz","rtt":24.87},{"annotation":null,"asn":null,"ip":"213.19.0.162","name":"pha2sy-rtpha2.fortech.cz","rtt":22.044},{"annotation":null,"asn":null,"ip":"213.19.0.162","name":"pha2sy-rtpha2.fortech.cz","rtt":21.41}]},{"hop":9,"probes":[{"annotation":null,"asn":null,"ip":"213.19.58.197","name":"bigboss.svi.rev-fortech.cz","rtt":32.717},{"annotation":null,"asn":null,"ip":"213.19.58.197","name":"bigboss.svi.rev-fortech.cz","rtt":35.681},{"annotation":null,"asn":null,"ip":"213.19.58.197","name":"bigboss.svi.rev-fortech.cz","rtt":36.32}]}]}
