# Supplementary material for: General Internet service assessment by latency including partial measurements
Source: PeerJ Comput Sci. 2022 Aug 19;8:e1072. doi: 10.7717/peerj-cs.1072 (PMC9455284; doi:10.7717/peerj-cs.1072)
Supplement: Supplemental Information 1 [file peerj-cs-08-1072-s001.gz › measurements/ef4add9f2d1c428e82690c5db7f404ba_1003613_trace.json]

{"destination_ip":"194.228.76.159","destination_name":"194.228.76.159","hops":[{"hop":1,"probes":[{"annotation":null,"asn":null,"ip":"192.168.100.1","name":"dlinkrouter","rtt":0.391},{"annotation":null,"asn":null,"ip":"192.168.100.1","name":"dlinkrouter","rtt":0.381},{"annotation":null,"asn":null,"ip":"192.168.100.1","name":"dlinkrouter","rtt":0.313}]},{"hop":2,"probes":[]},{"hop":3,"probes":[{"annotation":null,"asn":null,"ip":"86.49.1.113","name":"ip-86-49-1-113.net.upcbroadband.cz","rtt":14.274},{"annotation":null,"asn":null,"ip":"86.49.1.113","name":"ip-86-49-1-113.net.upcbroadband.cz","rtt":15.22},{"annotation":null,"asn":null,"ip":"86.49.1.113","name":"ip-86-49-1-113.net.upcbroadband.cz","rtt":15.44}]},{"hop":4,"probes":[{"annotation":null,"asn":null,"ip":"84.116.221.37","name":"cz-prg01a-ra4-vla2109.net.vodafone.cz","rtt":19.718},{"annotation":null,"asn":null,"ip":"84.116.221.37","name":"cz-prg01a-ra4-vla2109.net.vodafone.cz","rtt":19.478},{"annotation":null,"asn":null,"ip":"84.116.221.37","name":"cz-prg01a-ra4-vla2109.net.vodafone.cz","rtt":21.497}]},{"hop":5,"probes":[]},{"hop":6,"probes":[]},{"hop":7,"probes":[{"annotation":null,"asn":null,"ip":"31.30.190.10","name":"cst2-190-10.cust.vodafone.cz","rtt":25.502},{"annotation":null,"asn":null,"ip":"31.30.190.10","name":"cst2-190-10.cust.vodafone.cz","rtt":232.619},{"annotation":null,"asn":null,"ip":"31.30.190.10","name":"cst2-190-10.cust.vodafone.cz","rtt":17.114}]},{"hop":8,"probes":[{"annotation":null,"asn":null,"ip":"194.228.190.114","name":"194.228.190.114","rtt":14.73},{"annotation":null,"asn":null,"ip":"194.228.190.114","name":"194.228.190.114","rtt":275.647},{"annotation":null,"asn":null,"ip":"194.228.190.114","name":"194.228.190.114","rtt":15.521}]},{"hop":9,"probes":[{"annotation":null,"asn":null,"ip":"194.228.190.41","name":"194.228.190.41","rtt":16.591},{"annotation":null,"asn":null,"ip":"194.228.190.41","name":"194.228.190.41","rtt":15.916},{"annotation":null,"asn":null,"ip":"194.228.190.41","name":"194.228.190.41","rtt":11.858}]},{"hop":10,"probes":[]},{"hop":11,"probes":[]},{"hop":12,"probes":[]},{"hop":13,"probes":[]},{"hop":14,"probes":[]},{"hop":15,"probes":[]},{"hop":16,"probes":[]},{"hop":17,"probes":[]},{"hop":18,"probes":[]},{"hop":19,"probes":[]},{"hop":20,"probes":[]},{"hop":21,"probes":[]},{"hop":22,"probes":[]},{"hop":23,"probes":[]},{"hop":24,"probes":[]},{"hop":25,"probes":[]},{"hop":26,"probes":[]},{"hop":27,"probes":[]},{"hop":28,"probes":[]},{"hop":29,"probes":[]},{"hop":30,"probes":[]}]}
