# Supplementary material for: General Internet service assessment by latency including partial measurements
Source: PeerJ Comput Sci. 2022 Aug 19;8:e1072. doi: 10.7717/peerj-cs.1072 (PMC9455284; doi:10.7717/peerj-cs.1072)
Supplement: Supplemental Information 1 [file peerj-cs-08-1072-s001.gz › measurements/ef4add9f2d1c428e82690c5db7f404ba_1001620_trace.json]

{"destination_ip":"194.108.129.113","destination_name":"194.108.129.113","hops":[{"hop":1,"probes":[{"annotation":null,"asn":null,"ip":"192.168.100.1","name":"dlinkrouter","rtt":0.361},{"annotation":null,"asn":null,"ip":"192.168.100.1","name":"dlinkrouter","rtt":0.403},{"annotation":null,"asn":null,"ip":"192.168.100.1","name":"dlinkrouter","rtt":0.446}]},{"hop":2,"probes":[]},{"hop":3,"probes":[{"annotation":null,"asn":null,"ip":"86.49.1.113","name":"ip-86-49-1-113.net.upcbroadband.cz","rtt":13.073},{"annotation":null,"asn":null,"ip":"86.49.1.113","name":"ip-86-49-1-113.net.upcbroadband.cz","rtt":13.532},{"annotation":null,"asn":null,"ip":"86.49.1.113","name":"ip-86-49-1-113.net.upcbroadband.cz","rtt":13.287}]},{"hop":4,"probes":[{"annotation":null,"asn":null,"ip":"84.116.221.37","name":"cz-prg01a-ra4-vla2109.net.vodafone.cz","rtt":17.262},{"annotation":null,"asn":null,"ip":"84.116.221.37","name":"cz-prg01a-ra4-vla2109.net.vodafone.cz","rtt":16.594},{"annotation":null,"asn":null,"ip":"84.116.221.37","name":"cz-prg01a-ra4-vla2109.net.vodafone.cz","rtt":20.87}]},{"hop":5,"probes":[]},{"hop":6,"probes":[]},{"hop":7,"probes":[{"annotation":null,"asn":null,"ip":"31.30.190.2","name":"cst2-190-2.cust.vodafone.cz","rtt":24.026},{"annotation":null,"asn":null,"ip":"31.30.190.2","name":"cst2-190-2.cust.vodafone.cz","rtt":24.666},{"annotation":null,"asn":null,"ip":"31.30.190.2","name":"cst2-190-2.cust.vodafone.cz","rtt":26.463}]},{"hop":8,"probes":[]},{"hop":9,"probes":[{"annotation":null,"asn":null,"ip":"213.29.94.206","name":"213.29.94.206","rtt":21.914},{"annotation":null,"asn":null,"ip":"213.29.94.206","name":"213.29.94.206","rtt":17.043},{"annotation":null,"asn":null,"ip":"213.29.94.206","name":"213.29.94.206","rtt":12.893}]},{"hop":10,"probes":[{"annotation":null,"asn":null,"ip":"89.24.145.107","name":"89-24-145-107.customers.tmcz.cz","rtt":14.6},{"annotation":null,"asn":null,"ip":"89.24.145.107","name":"89-24-145-107.customers.tmcz.cz","rtt":15.816},{"annotation":null,"asn":null,"ip":"89.24.145.107","name":"89-24-145-107.customers.tmcz.cz","rtt":15.676}]},{"hop":11,"probes":[]},{"hop":12,"probes":[]},{"hop":13,"probes":[]},{"hop":14,"probes":[]},{"hop":15,"probes":[]},{"hop":16,"probes":[]},{"hop":17,"probes":[]},{"hop":18,"probes":[]},{"hop":19,"probes":[]},{"hop":20,"probes":[]},{"hop":21,"probes":[]},{"hop":22,"probes":[]},{"hop":23,"probes":[]},{"hop":24,"probes":[]},{"hop":25,"probes":[]},{"hop":26,"probes":[]},{"hop":27,"probes":[]},{"hop":28,"probes":[]},{"hop":29,"probes":[]},{"hop":30,"probes":[]}]}
