# Supplementary material for: General Internet service assessment by latency including partial measurements
Source: PeerJ Comput Sci. 2022 Aug 19;8:e1072. doi: 10.7717/peerj-cs.1072 (PMC9455284; doi:10.7717/peerj-cs.1072)
Supplement: Supplemental Information 1 [file peerj-cs-08-1072-s001.gz › measurements/ef4add9f2d1c428e82690c5db7f404ba_1003481_trace.json]

{"destination_ip":"89.190.129.196","destination_name":"89.190.129.196","hops":[{"hop":1,"probes":[{"annotation":null,"asn":null,"ip":"192.168.100.1","name":"dlinkrouter","rtt":0.303},{"annotation":null,"asn":null,"ip":"192.168.100.1","name":"dlinkrouter","rtt":0.33},{"annotation":null,"asn":null,"ip":"192.168.100.1","name":"dlinkrouter","rtt":0.382}]},{"hop":2,"probes":[]},{"hop":3,"probes":[{"annotation":null,"asn":null,"ip":"86.49.1.113","name":"ip-86-49-1-113.net.upcbroadband.cz","rtt":15.243},{"annotation":null,"asn":null,"ip":"86.49.1.113","name":"ip-86-49-1-113.net.upcbroadband.cz","rtt":18.528},{"annotation":null,"asn":null,"ip":"86.49.1.113","name":"ip-86-49-1-113.net.upcbroadband.cz","rtt":17.982}]},{"hop":4,"probes":[{"annotation":null,"asn":null,"ip":"84.116.221.37","name":"cz-prg01a-ra4-vla2109.net.vodafone.cz","rtt":22.722},{"annotation":null,"asn":null,"ip":"84.116.221.37","name":"cz-prg01a-ra4-vla2109.net.vodafone.cz","rtt":22.288},{"annotation":null,"asn":null,"ip":"84.116.221.37","name":"cz-prg01a-ra4-vla2109.net.vodafone.cz","rtt":22.503}]},{"hop":5,"probes":[]},{"hop":6,"probes":[]},{"hop":7,"probes":[{"annotation":null,"asn":null,"ip":"31.30.254.1","name":"cst2-254-1.cust.vodafone.cz","rtt":24.608},{"annotation":null,"asn":null,"ip":"31.30.254.1","name":"cst2-254-1.cust.vodafone.cz","rtt":13.926},{"annotation":null,"asn":null,"ip":"31.30.254.1","name":"cst2-254-1.cust.vodafone.cz","rtt":17.408}]},{"hop":8,"probes":[{"annotation":null,"asn":null,"ip":"31.30.191.30","name":"cst2-191-30.cust.vodafone.cz","rtt":16.053},{"annotation":null,"asn":null,"ip":"31.30.191.30","name":"cst2-191-30.cust.vodafone.cz","rtt":17.759},{"annotation":null,"asn":null,"ip":"31.30.191.30","name":"cst2-191-30.cust.vodafone.cz","rtt":17.45}]},{"hop":9,"probes":[{"annotation":null,"asn":null,"ip":"185.99.68.131","name":"netcore.kaora.cz","rtt":17.656},{"annotation":null,"asn":null,"ip":"185.99.68.131","name":"netcore.kaora.cz","rtt":19.695},{"annotation":null,"asn":null,"ip":"185.99.68.131","name":"netcore.kaora.cz","rtt":14.514}]},{"hop":10,"probes":[{"annotation":null,"asn":null,"ip":"194.31.188.86","name":"bb-crt03-cecolo-a13-te0-0-0-22.net.netcore.services","rtt":21.025},{"annotation":null,"asn":null,"ip":"194.31.188.86","name":"bb-crt03-cecolo-a13-te0-0-0-22.net.netcore.services","rtt":24.727},{"annotation":null,"asn":null,"ip":"194.31.188.86","name":"bb-crt03-cecolo-a13-te0-0-0-22.net.netcore.services","rtt":20.997}]},{"hop":11,"probes":[{"annotation":null,"asn":null,"ip":"194.31.188.63","name":"acc-arnika-art01-te0-0-12.net.netcore.services","rtt":21.368},{"annotation":null,"asn":null,"ip":"194.31.188.63","name":"acc-arnika-art01-te0-0-12.net.netcore.services","rtt":20.965},{"annotation":null,"asn":null,"ip":"194.31.188.63","name":"acc-arnika-art01-te0-0-12.net.netcore.services","rtt":18.082}]},{"hop":12,"probes":[{"annotation":null,"asn":null,"ip":"194.31.190.10","name":"client-194-31-190-10.net.netcore.services","rtt":15.538},{"annotation":null,"asn":null,"ip":"194.31.190.10","name":"client-194-31-190-10.net.netcore.services","rtt":15.202},{"annotation":null,"asn":null,"ip":"194.31.190.10","name":"client-194-31-190-10.net.netcore.services","rtt":21.979}]},{"hop":13,"probes":[{"annotation":null,"asn":null,"ip":"194.31.190.9","name":"acc-arnika-art01-bdi4.net.netcore.services","rtt":27.524},{"annotation":null,"asn":null,"ip":"194.31.190.9","name":"acc-arnika-art01-bdi4.net.netcore.services","rtt":27.318},{"annotation":null,"asn":null,"ip":"194.31.190.9","name":"acc-arnika-art01-bdi4.net.netcore.services","rtt":26.89}]},{"hop":14,"probes":[{"annotation":null,"asn":null,"ip":"194.31.190.10","name":"client-194-31-190-10.net.netcore.services","rtt":25.186},{"annotation":null,"asn":null,"ip":"194.31.190.10","name":"client-194-31-190-10.net.netcore.services","rtt":26.179},{"annotation":null,"asn":null,"ip":"194.31.190.10","name":"client-194-31-190-10.net.netcore.services","rtt":16.672}]},{"hop":15,"probes":[{"annotation":null,"asn":null,"ip":"194.31.190.9","name":"acc-arnika-art01-bdi4.net.netcore.services","rtt":15.644},{"annotation":null,"asn":null,"ip":"194.31.190.9","name":"acc-arnika-art01-bdi4.net.netcore.services","rtt":15.173},{"annotation":null,"asn":null,"ip":"194.31.190.9","name":"acc-arnika-art01-bdi4.net.netcore.services","rtt":21.386}]},{"hop":16,"probes":[{"annotation":null,"asn":null,"ip":"194.31.190.10","name":"client-194-31-190-10.net.netcore.services","rtt":20.941},{"annotation":null,"asn":null,"ip":"194.31.190.10","name":"client-194-31-190-10.net.netcore.services","rtt":18.601},{"annotation":null,"asn":null,"ip":"194.31.190.10","name":"client-194-31-190-10.net.netcore.services","rtt":20.24}]},{"hop":17,"probes":[{"annotation":null,"asn":null,"ip":"194.31.190.9","name":"acc-arnika-art01-bdi4.net.netcore.services","rtt":20.773},{"annotation":null,"asn":null,"ip":"194.31.190.9","name":"acc-arnika-art01-bdi4.net.netcore.services","rtt":16.799},{"annotation":null,"asn":null,"ip":"194.31.190.9","name":"acc-arnika-art01-bdi4.net.netcore.services","rtt":15.1}]},{"hop":18,"probes":[{"annotation":null,"asn":null,"ip":"194.31.190.10","name":"client-194-31-190-10.net.netcore.services","rtt":16.629},{"annotation":null,"asn":null,"ip":"194.31.190.10","name":"client-194-31-190-10.net.netcore.services","rtt":19.597},{"annotation":null,"asn":null,"ip":"194.31.190.10","name":"client-194-31-190-10.net.netcore.services","rtt":17.489}]},{"hop":19,"probes":[{"annotation":null,"asn":null,"ip":"194.31.190.9","name":"acc-arnika-art01-bdi4.net.netcore.services","rtt":19.386},{"annotation":null,"asn":null,"ip":"194.31.190.9","name":"acc-arnika-art01-bdi4.net.netcore.services","rtt":23.989},{"annotation":null,"asn":null,"ip":"194.31.190.9","name":"acc-arnika-art01-bdi4.net.netcore.services","rtt":16.978}]},{"hop":20,"probes":[{"annotation":null,"asn":null,"ip":"194.31.190.10","name":"client-194-31-190-10.net.netcore.services","rtt":18.697},{"annotation":null,"asn":null,"ip":"194.31.190.10","name":"client-194-31-190-10.net.netcore.services","rtt":17.938}]},{"hop":21,"probes":[{"annotation":null,"asn":null,"ip":"194.31.190.9","name":"acc-arnika-art01-bdi4.net.netcore.services","rtt":16.879},{"annotation":null,"asn":null,"ip":"194.31.190.9","name":"acc-arnika-art01-bdi4.net.netcore.services","rtt":17.172},{"annotation":null,"asn":null,"ip":"194.31.190.9","name":"acc-arnika-art01-bdi4.net.netcore.services","rtt":29.511}]},{"hop":22,"probes":[{"annotation":null,"asn":null,"ip":"194.31.190.10","name":"client-194-31-190-10.net.netcore.services","rtt":28.401},{"annotation":null,"asn":null,"ip":"194.31.190.10","name":"client-194-31-190-10.net.netcore.services","rtt":26.163}]},{"hop":23,"probes":[{"annotation":null,"asn":null,"ip":"194.31.190.9","name":"acc-arnika-art01-bdi4.net.netcore.services","rtt":29.408},{"annotation":null,"asn":null,"ip":"194.31.190.9","name":"acc-arnika-art01-bdi4.net.netcore.services","rtt":29.142},{"annotation":null,"asn":null,"ip":"194.31.190.9","name":"acc-arnika-art01-bdi4.net.netcore.services","rtt":17.796}]},{"hop":24,"probes":[{"annotation":null,"asn":null,"ip":"194.31.190.10","name":"client-194-31-190-10.net.netcore.services","rtt":23.028},{"annotation":null,"asn":null,"ip":"194.31.190.10","name":"client-194-31-190-10.net.netcore.services","rtt":20.702},{"annotation":null,"asn":null,"ip":"194.31.190.10","name":"client-194-31-190-10.net.netcore.services","rtt":18.201}]},{"hop":25,"probes":[{"annotation":null,"asn":null,"ip":"194.31.190.9","name":"acc-arnika-art01-bdi4.net.netcore.services","rtt":35.792},{"annotation":null,"asn":null,"ip":"194.31.190.9","name":"acc-arnika-art01-bdi4.net.netcore.services","rtt":33.914},{"annotation":null,"asn":null,"ip":"194.31.190.9","name":"acc-arnika-art01-bdi4.net.netcore.services","rtt":29.902}]},{"hop":26,"probes":[{"annotation":null,"asn":null,"ip":"194.31.190.10","name":"client-194-31-190-10.net.netcore.services","rtt":20.006},{"annotation":null,"asn":null,"ip":"194.31.190.10","name":"client-194-31-190-10.net.netcore.services","rtt":20.416},{"annotation":null,"asn":null,"ip":"194.31.190.10","name":"client-194-31-190-10.net.netcore.services","rtt":17.688}]},{"hop":27,"probes":[{"annotation":null,"asn":null,"ip":"194.31.190.9","name":"acc-arnika-art01-bdi4.net.netcore.services","rtt":19.678},{"annotation":null,"asn":null,"ip":"194.31.190.9","name":"acc-arnika-art01-bdi4.net.netcore.services","rtt":21.912},{"annotation":null,"asn":null,"ip":"194.31.190.9","name":"acc-arnika-art01-bdi4.net.netcore.services","rtt":22.006}]},{"hop":28,"probes":[{"annotation":null,"asn":null,"ip":"194.31.190.10","name":"client-194-31-190-10.net.netcore.services","rtt":19.107},{"annotation":null,"asn":null,"ip":"194.31.190.10","name":"client-194-31-190-10.net.netcore.services","rtt":24.564},{"annotation":null,"asn":null,"ip":"194.31.190.10","name":"client-194-31-190-10.net.netcore.services","rtt":23.717}]},{"hop":29,"probes":[{"annotation":null,"asn":null,"ip":"194.31.190.9","name":"acc-arnika-art01-bdi4.net.netcore.services","rtt":22.595},{"annotation":null,"asn":null,"ip":"194.31.190.9","name":"acc-arnika-art01-bdi4.net.netcore.services","rtt":25.122},{"annotation":null,"asn":null,"ip":"194.31.190.9","name":"acc-arnika-art01-bdi4.net.netcore.services","rtt":25.093}]},{"hop":30,"probes":[{"annotation":null,"asn":null,"ip":"194.31.190.10","name":"client-194-31-190-10.net.netcore.services","rtt":17.965},{"annotation":null,"asn":null,"ip":"194.31.190.10","name":"client-194-31-190-10.net.netcore.services","rtt":18.146},{"annotation":null,"asn":null,"ip":"194.31.190.10","name":"client-194-31-190-10.net.netcore.services","rtt":21.544}]}]}
