# Supplementary material for: General Internet service assessment by latency including partial measurements
Source: PeerJ Comput Sci. 2022 Aug 19;8:e1072. doi: 10.7717/peerj-cs.1072 (PMC9455284; doi:10.7717/peerj-cs.1072)
Supplement: Supplemental Information 1 [file peerj-cs-08-1072-s001.gz › measurements/ef4add9f2d1c428e82690c5db7f404ba_3062_trace.json]

{"destination_ip":"89.22.65.250","destination_name":"89.22.65.250","hops":[{"hop":1,"probes":[{"annotation":null,"asn":null,"ip":"192.168.100.1","name":"dlinkrouter","rtt":0.316},{"annotation":null,"asn":null,"ip":"192.168.100.1","name":"dlinkrouter","rtt":0.257},{"annotation":null,"asn":null,"ip":"192.168.100.1","name":"dlinkrouter","rtt":0.276}]},{"hop":2,"probes":[]},{"hop":3,"probes":[{"annotation":null,"asn":null,"ip":"86.49.1.113","name":"ip-86-49-1-113.net.upcbroadband.cz","rtt":19.434},{"annotation":null,"asn":null,"ip":"86.49.1.113","name":"ip-86-49-1-113.net.upcbroadband.cz","rtt":18.927},{"annotation":null,"asn":null,"ip":"86.49.1.113","name":"ip-86-49-1-113.net.upcbroadband.cz","rtt":19.174}]},{"hop":4,"probes":[{"annotation":null,"asn":null,"ip":"84.116.222.22","name":"cz-brn-pop1-rb1-vla108.net.vodafone.cz","rtt":24.99},{"annotation":null,"asn":null,"ip":"84.116.222.22","name":"cz-brn-pop1-rb1-vla108.net.vodafone.cz","rtt":25.365},{"annotation":null,"asn":null,"ip":"84.116.222.22","name":"cz-brn-pop1-rb1-vla108.net.vodafone.cz","rtt":20.27}]},{"hop":5,"probes":[{"annotation":null,"asn":null,"ip":"185.188.187.3","name":"cz-pra-pop1-rb1-be8.net.vodafone.cz","rtt":24.74},{"annotation":null,"asn":null,"ip":"185.188.187.3","name":"cz-pra-pop1-rb1-be8.net.vodafone.cz","rtt":25.319},{"annotation":null,"asn":null,"ip":"185.188.187.3","name":"cz-pra-pop1-rb1-be8.net.vodafone.cz","rtt":24.508}]},{"hop":6,"probes":[{"annotation":null,"asn":null,"ip":"84.116.223.109","name":"cz-pra-pop5-rb1-vla2118.net.vodafone.cz","rtt":23.954},{"annotation":null,"asn":null,"ip":"84.116.223.109","name":"cz-pra-pop5-rb1-vla2118.net.vodafone.cz","rtt":25.735},{"annotation":null,"asn":null,"ip":"84.116.223.109","name":"cz-pra-pop5-rb1-vla2118.net.vodafone.cz","rtt":25.42}]},{"hop":7,"probes":[]},{"hop":8,"probes":[{"annotation":null,"asn":null,"ip":"89.22.64.131","name":"er1-v413-gh.core.dacc.cz","rtt":18.555},{"annotation":null,"asn":null,"ip":"89.22.64.131","name":"er1-v413-gh.core.dacc.cz","rtt":17.926},{"annotation":null,"asn":null,"ip":"89.22.64.131","name":"er1-v413-gh.core.dacc.cz","rtt":18.099}]},{"hop":9,"probes":[{"annotation":null,"asn":null,"ip":"89.22.64.129","name":"c49km-v413-st.core.dacc.cz","rtt":17.837},{"annotation":null,"asn":null,"ip":"89.22.64.129","name":"c49km-v413-st.core.dacc.cz","rtt":17.886},{"annotation":null,"asn":null,"ip":"89.22.64.129","name":"c49km-v413-st.core.dacc.cz","rtt":17.924}]},{"hop":10,"probes":[{"annotation":null,"asn":null,"ip":"89.22.64.131","name":"er1-v413-gh.core.dacc.cz","rtt":22.318},{"annotation":null,"asn":null,"ip":"89.22.64.131","name":"er1-v413-gh.core.dacc.cz","rtt":21.312}]},{"hop":11,"probes":[{"annotation":null,"asn":null,"ip":"89.22.64.129","name":"c49km-v413-st.core.dacc.cz","rtt":21.286},{"annotation":null,"asn":null,"ip":"89.22.64.129","name":"c49km-v413-st.core.dacc.cz","rtt":14.77},{"annotation":null,"asn":null,"ip":"89.22.64.129","name":"c49km-v413-st.core.dacc.cz","rtt":16.927}]},{"hop":12,"probes":[]},{"hop":13,"probes":[{"annotation":null,"asn":null,"ip":"89.22.64.129","name":"c49km-v413-st.core.dacc.cz","rtt":17.543},{"annotation":null,"asn":null,"ip":"89.22.64.129","name":"c49km-v413-st.core.dacc.cz","rtt":16.194},{"annotation":null,"asn":null,"ip":"89.22.64.129","name":"c49km-v413-st.core.dacc.cz","rtt":17.687}]},{"hop":14,"probes":[]},{"hop":15,"probes":[{"annotation":null,"asn":null,"ip":"89.22.64.129","name":"c49km-v413-st.core.dacc.cz","rtt":15.886},{"annotation":null,"asn":null,"ip":"89.22.64.129","name":"c49km-v413-st.core.dacc.cz","rtt":14.206},{"annotation":null,"asn":null,"ip":"89.22.64.129","name":"c49km-v413-st.core.dacc.cz","rtt":14.453}]},{"hop":16,"probes":[]},{"hop":17,"probes":[{"annotation":null,"asn":null,"ip":"89.22.64.129","name":"c49km-v413-st.core.dacc.cz","rtt":18.664},{"annotation":null,"asn":null,"ip":"89.22.64.129","name":"c49km-v413-st.core.dacc.cz","rtt":18.085},{"annotation":null,"asn":null,"ip":"89.22.64.129","name":"c49km-v413-st.core.dacc.cz","rtt":15.419}]},{"hop":18,"probes":[{"annotation":null,"asn":null,"ip":"89.22.64.131","name":"er1-v413-gh.core.dacc.cz","rtt":18.37},{"annotation":null,"asn":null,"ip":"89.22.64.131","name":"er1-v413-gh.core.dacc.cz","rtt":19.056},{"annotation":null,"asn":null,"ip":"89.22.64.131","name":"er1-v413-gh.core.dacc.cz","rtt":18.804}]},{"hop":19,"probes":[{"annotation":null,"asn":null,"ip":"89.22.64.129","name":"c49km-v413-st.core.dacc.cz","rtt":19.174},{"annotation":null,"asn":null,"ip":"89.22.64.129","name":"c49km-v413-st.core.dacc.cz","rtt":25.817},{"annotation":null,"asn":null,"ip":"89.22.64.129","name":"c49km-v413-st.core.dacc.cz","rtt":25.491}]},{"hop":20,"probes":[{"annotation":null,"asn":null,"ip":"89.22.64.131","name":"er1-v413-gh.core.dacc.cz","rtt":25.274},{"annotation":null,"asn":null,"ip":"89.22.64.131","name":"er1-v413-gh.core.dacc.cz","rtt":24.66}]},{"hop":21,"probes":[{"annotation":null,"asn":null,"ip":"89.22.64.129","name":"c49km-v413-st.core.dacc.cz","rtt":25.936},{"annotation":null,"asn":null,"ip":"89.22.64.129","name":"c49km-v413-st.core.dacc.cz","rtt":26.145},{"annotation":null,"asn":null,"ip":"89.22.64.129","name":"c49km-v413-st.core.dacc.cz","rtt":27.515}]},{"hop":22,"probes":[]},{"hop":23,"probes":[{"annotation":null,"asn":null,"ip":"89.22.64.129","name":"c49km-v413-st.core.dacc.cz","rtt":17.053},{"annotation":null,"asn":null,"ip":"89.22.64.129","name":"c49km-v413-st.core.dacc.cz","rtt":16.014},{"annotation":null,"asn":null,"ip":"89.22.64.129","name":"c49km-v413-st.core.dacc.cz","rtt":15.463}]},{"hop":24,"probes":[]},{"hop":25,"probes":[{"annotation":null,"asn":null,"ip":"89.22.64.129","name":"c49km-v413-st.core.dacc.cz","rtt":19.951},{"annotation":null,"asn":null,"ip":"89.22.64.129","name":"c49km-v413-st.core.dacc.cz","rtt":20.0},{"annotation":null,"asn":null,"ip":"89.22.64.129","name":"c49km-v413-st.core.dacc.cz","rtt":19.321}]},{"hop":26,"probes":[]},{"hop":27,"probes":[{"annotation":null,"asn":null,"ip":"89.22.64.129","name":"c49km-v413-st.core.dacc.cz","rtt":19.18},{"annotation":null,"asn":null,"ip":"89.22.64.129","name":"c49km-v413-st.core.dacc.cz","rtt":23.665},{"annotation":null,"asn":null,"ip":"89.22.64.129","name":"c49km-v413-st.core.dacc.cz","rtt":23.691}]},{"hop":28,"probes":[]},{"hop":29,"probes":[{"annotation":null,"asn":null,"ip":"89.22.64.129","name":"c49km-v413-st.core.dacc.cz","rtt":14.431},{"annotation":null,"asn":null,"ip":"89.22.64.129","name":"c49km-v413-st.core.dacc.cz","rtt":18.001},{"annotation":null,"asn":null,"ip":"89.22.64.129","name":"c49km-v413-st.core.dacc.cz","rtt":21.281}]},{"hop":30,"probes":[]}]}
