# Supplementary material for: General Internet service assessment by latency including partial measurements
Source: PeerJ Comput Sci. 2022 Aug 19;8:e1072. doi: 10.7717/peerj-cs.1072 (PMC9455284; doi:10.7717/peerj-cs.1072)
Supplement: Supplemental Information 1 [file peerj-cs-08-1072-s001.gz › measurements/ef4add9f2d1c428e82690c5db7f404ba_18939_trace.json]

{"destination_ip":"94.230.158.58","destination_name":"94.230.158.58","hops":[{"hop":1,"probes":[{"annotation":null,"asn":null,"ip":"192.168.100.1","name":"dlinkrouter","rtt":0.368},{"annotation":null,"asn":null,"ip":"192.168.100.1","name":"dlinkrouter","rtt":0.407},{"annotation":null,"asn":null,"ip":"192.168.100.1","name":"dlinkrouter","rtt":0.45}]},{"hop":2,"probes":[]},{"hop":3,"probes":[]},{"hop":4,"probes":[]},{"hop":5,"probes":[]},{"hop":6,"probes":[]},{"hop":7,"probes":[]},{"hop":8,"probes":[{"annotation":null,"asn":null,"ip":"31.30.191.62","name":"cst2-191-62.cust.vodafone.cz","rtt":23.937},{"annotation":null,"asn":null,"ip":"31.30.191.62","name":"cst2-191-62.cust.vodafone.cz","rtt":24.313},{"annotation":null,"asn":null,"ip":"31.30.191.62","name":"cst2-191-62.cust.vodafone.cz","rtt":24.076}]},{"hop":9,"probes":[{"annotation":null,"asn":null,"ip":"78.24.8.45","name":"spdc-mx2.vshosting.cz","rtt":19.929},{"annotation":null,"asn":null,"ip":"78.24.8.45","name":"spdc-mx2.vshosting.cz","rtt":19.667},{"annotation":null,"asn":null,"ip":"78.24.8.45","name":"spdc-mx2.vshosting.cz","rtt":19.418}]},{"hop":10,"probes":[{"annotation":null,"asn":null,"ip":"78.24.8.54","name":"gw-awnet-t.vshosting.cz","rtt":24.592},{"annotation":null,"asn":null,"ip":"78.24.8.54","name":"gw-awnet-t.vshosting.cz","rtt":24.311},{"annotation":null,"asn":null,"ip":"78.24.8.54","name":"gw-awnet-t.vshosting.cz","rtt":18.377}]},{"hop":11,"probes":[]},{"hop":12,"probes":[]},{"hop":13,"probes":[]},{"hop":14,"probes":[]},{"hop":15,"probes":[]},{"hop":16,"probes":[]},{"hop":17,"probes":[]},{"hop":18,"probes":[]},{"hop":19,"probes":[]},{"hop":20,"probes":[]},{"hop":21,"probes":[]},{"hop":22,"probes":[]},{"hop":23,"probes":[]},{"hop":24,"probes":[]},{"hop":25,"probes":[]},{"hop":26,"probes":[]},{"hop":27,"probes":[]},{"hop":28,"probes":[]},{"hop":29,"probes":[]},{"hop":30,"probes":[]}]}
