# Supplementary material for: General Internet service assessment by latency including partial measurements
Source: PeerJ Comput Sci. 2022 Aug 19;8:e1072. doi: 10.7717/peerj-cs.1072 (PMC9455284; doi:10.7717/peerj-cs.1072)
Supplement: Supplemental Information 1 [file peerj-cs-08-1072-s001.gz › measurements/ef4add9f2d1c428e82690c5db7f404ba_1003481_ping.json]

{"destination_ip":"89.190.129.196","data_bytes":56,"pattern":null,"destination":"89.190.129.196","packets_transmitted":1,"packets_received":0,"packet_loss_percent":1.0,"duplicates":0,"time_ms":null,"responses":[]}
