# Supplementary material for: General Internet service assessment by latency including partial measurements
Source: PeerJ Comput Sci. 2022 Aug 19;8:e1072. doi: 10.7717/peerj-cs.1072 (PMC9455284; doi:10.7717/peerj-cs.1072)
Supplement: Supplemental Information 1 [file peerj-cs-08-1072-s001.gz › measurements/ef4add9f2d1c428e82690c5db7f404ba_17825_trace.json]

{"destination_ip":"109.183.113.47","destination_name":"109.183.113.47","hops":[{"hop":1,"probes":[{"annotation":null,"asn":null,"ip":"192.168.100.1","name":"dlinkrouter","rtt":0.417},{"annotation":null,"asn":null,"ip":"192.168.100.1","name":"dlinkrouter","rtt":0.369},{"annotation":null,"asn":null,"ip":"192.168.100.1","name":"dlinkrouter","rtt":0.309}]},{"hop":2,"probes":[]},{"hop":3,"probes":[{"annotation":null,"asn":null,"ip":"86.49.1.113","name":"ip-86-49-1-113.net.upcbroadband.cz","rtt":15.099},{"annotation":null,"asn":null,"ip":"86.49.1.113","name":"ip-86-49-1-113.net.upcbroadband.cz","rtt":19.657},{"annotation":null,"asn":null,"ip":"86.49.1.113","name":"ip-86-49-1-113.net.upcbroadband.cz","rtt":14.728}]},{"hop":4,"probes":[{"annotation":null,"asn":null,"ip":"84.116.221.37","name":"cz-prg01a-ra4-vla2109.net.vodafone.cz","rtt":21.9},{"annotation":null,"asn":null,"ip":"84.116.221.37","name":"cz-prg01a-ra4-vla2109.net.vodafone.cz","rtt":22.399},{"annotation":null,"asn":null,"ip":"84.116.221.37","name":"cz-prg01a-ra4-vla2109.net.vodafone.cz","rtt":22.107}]},{"hop":5,"probes":[]},{"hop":6,"probes":[]},{"hop":7,"probes":[{"annotation":null,"asn":null,"ip":"31.30.190.2","name":"cst2-190-2.cust.vodafone.cz","rtt":23.373},{"annotation":null,"asn":null,"ip":"31.30.190.2","name":"cst2-190-2.cust.vodafone.cz","rtt":15.131},{"annotation":null,"asn":null,"ip":"31.30.190.2","name":"cst2-190-2.cust.vodafone.cz","rtt":16.581}]},{"hop":8,"probes":[]},{"hop":9,"probes":[{"annotation":null,"asn":null,"ip":"213.29.94.206","name":"213.29.94.206","rtt":15.336},{"annotation":null,"asn":null,"ip":"213.29.94.206","name":"213.29.94.206","rtt":12.69},{"annotation":null,"asn":null,"ip":"213.29.94.206","name":"213.29.94.206","rtt":14.385}]},{"hop":10,"probes":[{"annotation":null,"asn":null,"ip":"89.24.145.107","name":"89-24-145-107.customers.tmcz.cz","rtt":14.979},{"annotation":null,"asn":null,"ip":"89.24.145.107","name":"89-24-145-107.customers.tmcz.cz","rtt":13.597},{"annotation":null,"asn":null,"ip":"89.24.145.107","name":"89-24-145-107.customers.tmcz.cz","rtt":13.133}]},{"hop":11,"probes":[{"annotation":null,"asn":null,"ip":"109.183.113.47","name":"109.183.113.47","rtt":55.212},{"annotation":null,"asn":null,"ip":"109.183.113.47","name":"109.183.113.47","rtt":53.168},{"annotation":null,"asn":null,"ip":"109.183.113.47","name":"109.183.113.47","rtt":49.315}]}]}
