# Supplementary material for: General Internet service assessment by latency including partial measurements
Source: PeerJ Comput Sci. 2022 Aug 19;8:e1072. doi: 10.7717/peerj-cs.1072 (PMC9455284; doi:10.7717/peerj-cs.1072)
Supplement: Supplemental Information 1 [file peerj-cs-08-1072-s001.gz › measurements/ef4add9f2d1c428e82690c5db7f404ba_34531_trace.json]

{"destination_ip":"31.192.89.40","destination_name":"31.192.89.40","hops":[{"hop":1,"probes":[{"annotation":null,"asn":null,"ip":"192.168.100.1","name":"dlinkrouter","rtt":0.294},{"annotation":null,"asn":null,"ip":"192.168.100.1","name":"dlinkrouter","rtt":0.232},{"annotation":null,"asn":null,"ip":"192.168.100.1","name":"dlinkrouter","rtt":0.295}]},{"hop":2,"probes":[]},{"hop":3,"probes":[{"annotation":null,"asn":null,"ip":"86.49.1.113","name":"ip-86-49-1-113.net.upcbroadband.cz","rtt":14.759},{"annotation":null,"asn":null,"ip":"86.49.1.113","name":"ip-86-49-1-113.net.upcbroadband.cz","rtt":14.957},{"annotation":null,"asn":null,"ip":"86.49.1.113","name":"ip-86-49-1-113.net.upcbroadband.cz","rtt":24.996}]},{"hop":4,"probes":[{"annotation":null,"asn":null,"ip":"84.116.222.22","name":"cz-brn-pop1-rb1-vla108.net.vodafone.cz","rtt":24.165},{"annotation":null,"asn":null,"ip":"84.116.222.22","name":"cz-brn-pop1-rb1-vla108.net.vodafone.cz","rtt":24.392},{"annotation":null,"asn":null,"ip":"84.116.222.22","name":"cz-brn-pop1-rb1-vla108.net.vodafone.cz","rtt":14.402}]},{"hop":5,"probes":[{"annotation":null,"asn":null,"ip":"213.192.8.10","name":"net-connect.cust.sloane.cz","rtt":28.781},{"annotation":null,"asn":null,"ip":"213.192.8.10","name":"net-connect.cust.sloane.cz","rtt":29.028},{"annotation":null,"asn":null,"ip":"213.192.8.10","name":"net-connect.cust.sloane.cz","rtt":29.228}]},{"hop":6,"probes":[{"annotation":null,"asn":null,"ip":"31.192.92.162","name":"ecr1.car1.net-connect.cz","rtt":15.528},{"annotation":null,"asn":null,"ip":"31.192.92.162","name":"ecr1.car1.net-connect.cz","rtt":33.253},{"annotation":null,"asn":null,"ip":"31.192.92.162","name":"ecr1.car1.net-connect.cz","rtt":33.525}]},{"hop":7,"probes":[{"annotation":null,"asn":null,"ip":"31.192.72.11","name":"bb-car1.pop1sh3.net-connect.cz","rtt":23.885},{"annotation":null,"asn":null,"ip":"31.192.72.11","name":"bb-car1.pop1sh3.net-connect.cz","rtt":18.437},{"annotation":null,"asn":null,"ip":"31.192.72.11","name":"bb-car1.pop1sh3.net-connect.cz","rtt":18.501}]},{"hop":8,"probes":[{"annotation":null,"asn":null,"ip":"31.192.72.1","name":"gate.car1.net-connect.cz","rtt":20.264},{"annotation":null,"asn":null,"ip":"31.192.72.1","name":"gate.car1.net-connect.cz","rtt":19.372},{"annotation":null,"asn":null,"ip":"31.192.72.1","name":"gate.car1.net-connect.cz","rtt":11.241}]},{"hop":9,"probes":[{"annotation":null,"asn":null,"ip":"31.192.72.11","name":"bb-car1.pop1sh3.net-connect.cz","rtt":18.806},{"annotation":null,"asn":null,"ip":"31.192.72.11","name":"bb-car1.pop1sh3.net-connect.cz","rtt":17.956},{"annotation":null,"asn":null,"ip":"31.192.72.11","name":"bb-car1.pop1sh3.net-connect.cz","rtt":18.244}]},{"hop":10,"probes":[{"annotation":null,"asn":null,"ip":"31.192.72.1","name":"gate.car1.net-connect.cz","rtt":17.051},{"annotation":null,"asn":null,"ip":"31.192.72.1","name":"gate.car1.net-connect.cz","rtt":24.084},{"annotation":null,"asn":null,"ip":"31.192.72.1","name":"gate.car1.net-connect.cz","rtt":24.115}]},{"hop":11,"probes":[{"annotation":null,"asn":null,"ip":"31.192.72.11","name":"bb-car1.pop1sh3.net-connect.cz","rtt":19.7},{"annotation":null,"asn":null,"ip":"31.192.72.11","name":"bb-car1.pop1sh3.net-connect.cz","rtt":19.707}]},{"hop":12,"probes":[{"annotation":null,"asn":null,"ip":"31.192.72.1","name":"gate.car1.net-connect.cz","rtt":18.839},{"annotation":null,"asn":null,"ip":"31.192.72.1","name":"gate.car1.net-connect.cz","rtt":19.524},{"annotation":null,"asn":null,"ip":"31.192.72.1","name":"gate.car1.net-connect.cz","rtt":19.554}]},{"hop":13,"probes":[{"annotation":null,"asn":null,"ip":"31.192.72.11","name":"bb-car1.pop1sh3.net-connect.cz","rtt":18.42}]},{"hop":14,"probes":[{"annotation":null,"asn":null,"ip":"31.192.72.1","name":"gate.car1.net-connect.cz","rtt":19.177},{"annotation":null,"asn":null,"ip":"31.192.72.1","name":"gate.car1.net-connect.cz","rtt":19.035},{"annotation":null,"asn":null,"ip":"31.192.72.1","name":"gate.car1.net-connect.cz","rtt":16.067}]},{"hop":15,"probes":[{"annotation":null,"asn":null,"ip":"31.192.72.11","name":"bb-car1.pop1sh3.net-connect.cz","rtt":null},{"annotation":null,"asn":null,"ip":"31.192.72.11","name":"bb-car1.pop1sh3.net-connect.cz","rtt":14.971}]},{"hop":16,"probes":[{"annotation":null,"asn":null,"ip":"31.192.72.1","name":"gate.car1.net-connect.cz","rtt":18.71},{"annotation":null,"asn":null,"ip":"31.192.72.1","name":"gate.car1.net-connect.cz","rtt":18.03},{"annotation":null,"asn":null,"ip":"31.192.72.1","name":"gate.car1.net-connect.cz","rtt":17.556}]},{"hop":17,"probes":[{"annotation":null,"asn":null,"ip":"31.192.72.11","name":"bb-car1.pop1sh3.net-connect.cz","rtt":16.54},{"annotation":null,"asn":null,"ip":"31.192.72.11","name":"bb-car1.pop1sh3.net-connect.cz","rtt":14.301}]},{"hop":18,"probes":[{"annotation":null,"asn":null,"ip":"31.192.72.1","name":"gate.car1.net-connect.cz","rtt":12.134},{"annotation":null,"asn":null,"ip":"31.192.72.1","name":"gate.car1.net-connect.cz","rtt":11.524},{"annotation":null,"asn":null,"ip":"31.192.72.1","name":"gate.car1.net-connect.cz","rtt":13.622}]},{"hop":19,"probes":[]},{"hop":20,"probes":[{"annotation":null,"asn":null,"ip":"31.192.72.1","name":"gate.car1.net-connect.cz","rtt":10.314},{"annotation":null,"asn":null,"ip":"31.192.72.1","name":"gate.car1.net-connect.cz","rtt":15.962},{"annotation":null,"asn":null,"ip":"31.192.72.1","name":"gate.car1.net-connect.cz","rtt":15.452}]},{"hop":21,"probes":[{"annotation":null,"asn":null,"ip":"31.192.72.11","name":"bb-car1.pop1sh3.net-connect.cz","rtt":9.122},{"annotation":null,"asn":null,"ip":"31.192.72.11","name":"bb-car1.pop1sh3.net-connect.cz","rtt":9.917}]},{"hop":22,"probes":[{"annotation":null,"asn":null,"ip":"31.192.72.1","name":"gate.car1.net-connect.cz","rtt":12.226},{"annotation":null,"asn":null,"ip":"31.192.72.1","name":"gate.car1.net-connect.cz","rtt":13.793},{"annotation":null,"asn":null,"ip":"31.192.72.1","name":"gate.car1.net-connect.cz","rtt":15.189}]},{"hop":23,"probes":[{"annotation":null,"asn":null,"ip":"31.192.72.11","name":"bb-car1.pop1sh3.net-connect.cz","rtt":9.623},{"annotation":null,"asn":null,"ip":"31.192.72.11","name":"bb-car1.pop1sh3.net-connect.cz","rtt":13.565}]},{"hop":24,"probes":[{"annotation":null,"asn":null,"ip":"31.192.72.1","name":"gate.car1.net-connect.cz","rtt":11.147},{"annotation":null,"asn":null,"ip":"31.192.72.1","name":"gate.car1.net-connect.cz","rtt":9.34},{"annotation":null,"asn":null,"ip":"31.192.72.1","name":"gate.car1.net-connect.cz","rtt":10.365}]},{"hop":25,"probes":[{"annotation":null,"asn":null,"ip":"31.192.72.11","name":"bb-car1.pop1sh3.net-connect.cz","rtt":10.54},{"annotation":null,"asn":null,"ip":"31.192.72.11","name":"bb-car1.pop1sh3.net-connect.cz","rtt":8.744},{"annotation":null,"asn":null,"ip":"31.192.72.11","name":"bb-car1.pop1sh3.net-connect.cz","rtt":10.168}]},{"hop":26,"probes":[{"annotation":null,"asn":null,"ip":"31.192.72.1","name":"gate.car1.net-connect.cz","rtt":11.567},{"annotation":null,"asn":null,"ip":"31.192.72.1","name":"gate.car1.net-connect.cz","rtt":16.581},{"annotation":null,"asn":null,"ip":"31.192.72.1","name":"gate.car1.net-connect.cz","rtt":15.425}]},{"hop":27,"probes":[{"annotation":null,"asn":null,"ip":"31.192.72.11","name":"bb-car1.pop1sh3.net-connect.cz","rtt":8.947},{"annotation":null,"asn":null,"ip":"31.192.72.11","name":"bb-car1.pop1sh3.net-connect.cz","rtt":8.495},{"annotation":null,"asn":null,"ip":"31.192.72.11","name":"bb-car1.pop1sh3.net-connect.cz","rtt":9.345}]},{"hop":28,"probes":[{"annotation":null,"asn":null,"ip":"31.192.72.1","name":"gate.car1.net-connect.cz","rtt":8.979},{"annotation":null,"asn":null,"ip":"31.192.72.1","name":"gate.car1.net-connect.cz","rtt":9.532},{"annotation":null,"asn":null,"ip":"31.192.72.1","name":"gate.car1.net-connect.cz","rtt":11.325}]},{"hop":29,"probes":[{"annotation":null,"asn":null,"ip":"31.192.72.11","name":"bb-car1.pop1sh3.net-connect.cz","rtt":9.0},{"annotation":null,"asn":null,"ip":"31.192.72.11","name":"bb-car1.pop1sh3.net-connect.cz","rtt":9.18},{"annotation":null,"asn":null,"ip":"31.192.72.11","name":"bb-car1.pop1sh3.net-connect.cz","rtt":10.252}]},{"hop":30,"probes":[{"annotation":null,"asn":null,"ip":"31.192.72.1","name":"gate.car1.net-connect.cz","rtt":9.616},{"annotation":null,"asn":null,"ip":"31.192.72.1","name":"gate.car1.net-connect.cz","rtt":9.338},{"annotation":null,"asn":null,"ip":"31.192.72.1","name":"gate.car1.net-connect.cz","rtt":16.061}]}]}
