# Supplementary material for: General Internet service assessment by latency including partial measurements
Source: PeerJ Comput Sci. 2022 Aug 19;8:e1072. doi: 10.7717/peerj-cs.1072 (PMC9455284; doi:10.7717/peerj-cs.1072)
Supplement: Supplemental Information 1 [file peerj-cs-08-1072-s001.gz › measurements/ef4add9f2d1c428e82690c5db7f404ba_29746_trace.json]

{"destination_ip":"85.239.64.22","destination_name":"85.239.64.22","hops":[{"hop":1,"probes":[{"annotation":null,"asn":null,"ip":"192.168.100.1","name":"dlinkrouter","rtt":0.391},{"annotation":null,"asn":null,"ip":"192.168.100.1","name":"dlinkrouter","rtt":0.33},{"annotation":null,"asn":null,"ip":"192.168.100.1","name":"dlinkrouter","rtt":0.397}]},{"hop":2,"probes":[]},{"hop":3,"probes":[{"annotation":null,"asn":null,"ip":"86.49.1.113","name":"ip-86-49-1-113.net.upcbroadband.cz","rtt":14.381},{"annotation":null,"asn":null,"ip":"86.49.1.113","name":"ip-86-49-1-113.net.upcbroadband.cz","rtt":14.142},{"annotation":null,"asn":null,"ip":"86.49.1.113","name":"ip-86-49-1-113.net.upcbroadband.cz","rtt":13.867}]},{"hop":4,"probes":[{"annotation":null,"asn":null,"ip":"84.116.221.37","name":"cz-prg01a-ra4-vla2109.net.vodafone.cz","rtt":18.116},{"annotation":null,"asn":null,"ip":"84.116.221.37","name":"cz-prg01a-ra4-vla2109.net.vodafone.cz","rtt":17.878},{"annotation":null,"asn":null,"ip":"84.116.221.37","name":"cz-prg01a-ra4-vla2109.net.vodafone.cz","rtt":21.564}]},{"hop":5,"probes":[]},{"hop":6,"probes":[]},{"hop":7,"probes":[{"annotation":null,"asn":null,"ip":"31.30.190.2","name":"cst2-190-2.cust.vodafone.cz","rtt":24.399},{"annotation":null,"asn":null,"ip":"31.30.190.2","name":"cst2-190-2.cust.vodafone.cz","rtt":16.795},{"annotation":null,"asn":null,"ip":"31.30.190.2","name":"cst2-190-2.cust.vodafone.cz","rtt":16.351}]},{"hop":8,"probes":[{"annotation":null,"asn":null,"ip":"89.24.86.8","name":"89-24-86-8.customers.tmcz.cz","rtt":15.381},{"annotation":null,"asn":null,"ip":"89.24.86.8","name":"89-24-86-8.customers.tmcz.cz","rtt":17.198},{"annotation":null,"asn":null,"ip":"89.24.86.8","name":"89-24-86-8.customers.tmcz.cz","rtt":16.713}]},{"hop":9,"probes":[{"annotation":null,"asn":null,"ip":"89.24.86.9","name":"89-24-86-9.customers.tmcz.cz","rtt":13.601},{"annotation":null,"asn":null,"ip":"89.24.86.9","name":"89-24-86-9.customers.tmcz.cz","rtt":13.509},{"annotation":null,"asn":null,"ip":"89.24.86.9","name":"89-24-86-9.customers.tmcz.cz","rtt":13.288}]},{"hop":10,"probes":[{"annotation":null,"asn":null,"ip":"213.29.165.82","name":"213.29.165.82","rtt":13.541},{"annotation":null,"asn":null,"ip":"213.29.165.82","name":"213.29.165.82","rtt":16.554},{"annotation":null,"asn":null,"ip":"213.29.165.82","name":"213.29.165.82","rtt":18.87}]},{"hop":11,"probes":[{"annotation":null,"asn":null,"ip":"213.29.168.22","name":"213.29.168.22","rtt":16.732},{"annotation":null,"asn":null,"ip":"213.29.168.22","name":"213.29.168.22","rtt":18.745},{"annotation":null,"asn":null,"ip":"213.29.168.22","name":"213.29.168.22","rtt":16.756}]},{"hop":12,"probes":[{"annotation":null,"asn":null,"ip":"213.29.94.87","name":"213.29.94.87","rtt":16.106},{"annotation":null,"asn":null,"ip":"213.29.94.87","name":"213.29.94.87","rtt":18.456},{"annotation":null,"asn":null,"ip":"213.29.94.87","name":"213.29.94.87","rtt":14.937}]},{"hop":13,"probes":[{"annotation":null,"asn":null,"ip":"194.213.46.154","name":"194.213.46.154","rtt":13.271},{"annotation":null,"asn":null,"ip":"194.213.46.154","name":"194.213.46.154","rtt":15.751},{"annotation":null,"asn":null,"ip":"194.213.46.154","name":"194.213.46.154","rtt":17.363}]},{"hop":14,"probes":[]},{"hop":15,"probes":[]},{"hop":16,"probes":[]},{"hop":17,"probes":[]},{"hop":18,"probes":[]},{"hop":19,"probes":[]},{"hop":20,"probes":[]},{"hop":21,"probes":[]},{"hop":22,"probes":[]},{"hop":23,"probes":[]},{"hop":24,"probes":[]},{"hop":25,"probes":[]},{"hop":26,"probes":[]},{"hop":27,"probes":[]},{"hop":28,"probes":[]},{"hop":29,"probes":[]},{"hop":30,"probes":[]}]}
