# Supplementary material for: General Internet service assessment by latency including partial measurements
Source: PeerJ Comput Sci. 2022 Aug 19;8:e1072. doi: 10.7717/peerj-cs.1072 (PMC9455284; doi:10.7717/peerj-cs.1072)
Supplement: Supplemental Information 1 [file peerj-cs-08-1072-s001.gz › measurements/ef4add9f2d1c428e82690c5db7f404ba_23286_trace.json]

{"destination_ip":"185.15.252.237","destination_name":"185.15.252.237","hops":[{"hop":1,"probes":[{"annotation":null,"asn":null,"ip":"192.168.100.1","name":"dlinkrouter","rtt":0.477},{"annotation":null,"asn":null,"ip":"192.168.100.1","name":"dlinkrouter","rtt":0.411},{"annotation":null,"asn":null,"ip":"192.168.100.1","name":"dlinkrouter","rtt":0.42}]},{"hop":2,"probes":[]},{"hop":3,"probes":[{"annotation":null,"asn":null,"ip":"86.49.1.113","name":"ip-86-49-1-113.net.upcbroadband.cz","rtt":15.185},{"annotation":null,"asn":null,"ip":"86.49.1.113","name":"ip-86-49-1-113.net.upcbroadband.cz","rtt":15.4},{"annotation":null,"asn":null,"ip":"86.49.1.113","name":"ip-86-49-1-113.net.upcbroadband.cz","rtt":17.238}]},{"hop":4,"probes":[{"annotation":null,"asn":null,"ip":"84.116.221.37","name":"cz-prg01a-ra4-vla2109.net.vodafone.cz","rtt":22.335},{"annotation":null,"asn":null,"ip":"84.116.221.37","name":"cz-prg01a-ra4-vla2109.net.vodafone.cz","rtt":17.443},{"annotation":null,"asn":null,"ip":"84.116.221.37","name":"cz-prg01a-ra4-vla2109.net.vodafone.cz","rtt":22.581}]},{"hop":5,"probes":[]},{"hop":6,"probes":[]},{"hop":7,"probes":[{"annotation":null,"asn":null,"ip":"31.30.254.1","name":"cst2-254-1.cust.vodafone.cz","rtt":23.728},{"annotation":null,"asn":null,"ip":"31.30.254.1","name":"cst2-254-1.cust.vodafone.cz","rtt":14.316},{"annotation":null,"asn":null,"ip":"31.30.254.1","name":"cst2-254-1.cust.vodafone.cz","rtt":18.962}]},{"hop":8,"probes":[{"annotation":null,"asn":null,"ip":"31.30.191.54","name":"cst2-191-54.cust.vodafone.cz","rtt":16.616},{"annotation":null,"asn":null,"ip":"31.30.191.54","name":"cst2-191-54.cust.vodafone.cz","rtt":16.703},{"annotation":null,"asn":null,"ip":"31.30.191.54","name":"cst2-191-54.cust.vodafone.cz","rtt":15.49}]},{"hop":9,"probes":[{"annotation":null,"asn":null,"ip":"94.74.231.205","name":"Cecolo-bb-jrt02-et-0-0-3-0-94-74-231-205.net.rionet.cz","rtt":17.352},{"annotation":null,"asn":null,"ip":"94.74.231.205","name":"Cecolo-bb-jrt02-et-0-0-3-0-94-74-231-205.net.rionet.cz","rtt":14.438},{"annotation":null,"asn":null,"ip":"94.74.231.205","name":"Cecolo-bb-jrt02-et-0-0-3-0-94-74-231-205.net.rionet.cz","rtt":13.064}]},{"hop":10,"probes":[{"annotation":null,"asn":null,"ip":"81.200.48.215","name":"host-81-200-48-215.ip.nej.cz","rtt":13.766},{"annotation":null,"asn":null,"ip":"81.200.48.215","name":"host-81-200-48-215.ip.nej.cz","rtt":19.072},{"annotation":null,"asn":null,"ip":"81.200.48.215","name":"host-81-200-48-215.ip.nej.cz","rtt":18.697}]},{"hop":11,"probes":[{"annotation":null,"asn":null,"ip":"81.200.48.223","name":"host-81-200-48-223.ip.nej.cz","rtt":15.558},{"annotation":null,"asn":null,"ip":"81.200.48.223","name":"host-81-200-48-223.ip.nej.cz","rtt":17.612},{"annotation":null,"asn":null,"ip":"81.200.48.223","name":"host-81-200-48-223.ip.nej.cz","rtt":17.157}]},{"hop":12,"probes":[{"annotation":null,"asn":null,"ip":"188.175.255.245","name":"sitK9-bb-jrt01-ae5-0-188-175-255-245.net.rionet.cz","rtt":13.842},{"annotation":null,"asn":null,"ip":"188.175.255.245","name":"sitK9-bb-jrt01-ae5-0-188-175-255-245.net.rionet.cz","rtt":14.999},{"annotation":null,"asn":null,"ip":"188.175.255.245","name":"sitK9-bb-jrt01-ae5-0-188-175-255-245.net.rionet.cz","rtt":13.714}]},{"hop":13,"probes":[]},{"hop":14,"probes":[]},{"hop":15,"probes":[]},{"hop":16,"probes":[]},{"hop":17,"probes":[]},{"hop":18,"probes":[]},{"hop":19,"probes":[]},{"hop":20,"probes":[]},{"hop":21,"probes":[]},{"hop":22,"probes":[]},{"hop":23,"probes":[]},{"hop":24,"probes":[]},{"hop":25,"probes":[]},{"hop":26,"probes":[]},{"hop":27,"probes":[]},{"hop":28,"probes":[]},{"hop":29,"probes":[]},{"hop":30,"probes":[]}]}
