# Supplementary material for: General Internet service assessment by latency including partial measurements
Source: PeerJ Comput Sci. 2022 Aug 19;8:e1072. doi: 10.7717/peerj-cs.1072 (PMC9455284; doi:10.7717/peerj-cs.1072)
Supplement: Supplemental Information 1 [file peerj-cs-08-1072-s001.gz › measurements/ef4add9f2d1c428e82690c5db7f404ba_3467_trace.json]

{"destination_ip":"80.243.101.84","destination_name":"80.243.101.84","hops":[{"hop":1,"probes":[{"annotation":null,"asn":null,"ip":"192.168.100.1","name":"dlinkrouter","rtt":0.402},{"annotation":null,"asn":null,"ip":"192.168.100.1","name":"dlinkrouter","rtt":0.349},{"annotation":null,"asn":null,"ip":"192.168.100.1","name":"dlinkrouter","rtt":0.392}]},{"hop":2,"probes":[]},{"hop":3,"probes":[{"annotation":null,"asn":null,"ip":"86.49.1.113","name":"ip-86-49-1-113.net.upcbroadband.cz","rtt":13.406},{"annotation":null,"asn":null,"ip":"86.49.1.113","name":"ip-86-49-1-113.net.upcbroadband.cz","rtt":15.592},{"annotation":null,"asn":null,"ip":"86.49.1.113","name":"ip-86-49-1-113.net.upcbroadband.cz","rtt":15.324}]},{"hop":4,"probes":[{"annotation":null,"asn":null,"ip":"84.116.221.37","name":"cz-prg01a-ra4-vla2109.net.vodafone.cz","rtt":18.967},{"annotation":null,"asn":null,"ip":"84.116.221.37","name":"cz-prg01a-ra4-vla2109.net.vodafone.cz","rtt":21.57},{"annotation":null,"asn":null,"ip":"84.116.221.37","name":"cz-prg01a-ra4-vla2109.net.vodafone.cz","rtt":15.983}]},{"hop":5,"probes":[]},{"hop":6,"probes":[]},{"hop":7,"probes":[]},{"hop":8,"probes":[{"annotation":null,"asn":null,"ip":"31.30.191.54","name":"cst2-191-54.cust.vodafone.cz","rtt":13.637},{"annotation":null,"asn":null,"ip":"31.30.191.54","name":"cst2-191-54.cust.vodafone.cz","rtt":13.475},{"annotation":null,"asn":null,"ip":"31.30.191.54","name":"cst2-191-54.cust.vodafone.cz","rtt":15.314}]},{"hop":9,"probes":[{"annotation":null,"asn":null,"ip":"94.74.231.205","name":"Cecolo-bb-jrt02-et-0-0-3-0-94-74-231-205.net.rionet.cz","rtt":17.167},{"annotation":null,"asn":null,"ip":"94.74.231.205","name":"Cecolo-bb-jrt02-et-0-0-3-0-94-74-231-205.net.rionet.cz","rtt":15.009},{"annotation":null,"asn":null,"ip":"94.74.231.205","name":"Cecolo-bb-jrt02-et-0-0-3-0-94-74-231-205.net.rionet.cz","rtt":14.48}]},{"hop":10,"probes":[{"annotation":null,"asn":null,"ip":"81.200.48.210","name":"host-81-200-48-210.ip.nej.cz","rtt":19.927},{"annotation":null,"asn":null,"ip":"81.200.48.210","name":"host-81-200-48-210.ip.nej.cz","rtt":15.681},{"annotation":null,"asn":null,"ip":"81.200.48.210","name":"host-81-200-48-210.ip.nej.cz","rtt":13.071}]},{"hop":11,"probes":[{"annotation":null,"asn":null,"ip":"217.195.167.218","name":"10ge.asr9k2-sitel.centronet.cz","rtt":17.082},{"annotation":null,"asn":null,"ip":"217.195.167.218","name":"10ge.asr9k2-sitel.centronet.cz","rtt":11.973},{"annotation":null,"asn":null,"ip":"217.195.167.218","name":"10ge.asr9k2-sitel.centronet.cz","rtt":16.088}]},{"hop":12,"probes":[]},{"hop":13,"probes":[]},{"hop":14,"probes":[]},{"hop":15,"probes":[]},{"hop":16,"probes":[]},{"hop":17,"probes":[]},{"hop":18,"probes":[]},{"hop":19,"probes":[]},{"hop":20,"probes":[]},{"hop":21,"probes":[]},{"hop":22,"probes":[]},{"hop":23,"probes":[]},{"hop":24,"probes":[]},{"hop":25,"probes":[]},{"hop":26,"probes":[]},{"hop":27,"probes":[]},{"hop":28,"probes":[]},{"hop":29,"probes":[]},{"hop":30,"probes":[]}]}
