# Supplementary material for: General Internet service assessment by latency including partial measurements
Source: PeerJ Comput Sci. 2022 Aug 19;8:e1072. doi: 10.7717/peerj-cs.1072 (PMC9455284; doi:10.7717/peerj-cs.1072)
Supplement: Supplemental Information 1 [file peerj-cs-08-1072-s001.gz › measurements/ef4add9f2d1c428e82690c5db7f404ba_1000093_trace.json]

{"destination_ip":"213.192.12.32","destination_name":"213.192.12.32","hops":[{"hop":1,"probes":[{"annotation":null,"asn":null,"ip":"192.168.100.1","name":"dlinkrouter","rtt":0.344},{"annotation":null,"asn":null,"ip":"192.168.100.1","name":"dlinkrouter","rtt":0.312},{"annotation":null,"asn":null,"ip":"192.168.100.1","name":"dlinkrouter","rtt":0.354}]},{"hop":2,"probes":[]},{"hop":3,"probes":[{"annotation":null,"asn":null,"ip":"86.49.1.113","name":"ip-86-49-1-113.net.upcbroadband.cz","rtt":14.661},{"annotation":null,"asn":null,"ip":"86.49.1.113","name":"ip-86-49-1-113.net.upcbroadband.cz","rtt":14.396},{"annotation":null,"asn":null,"ip":"86.49.1.113","name":"ip-86-49-1-113.net.upcbroadband.cz","rtt":14.852}]},{"hop":4,"probes":[{"annotation":null,"asn":null,"ip":"84.116.222.22","name":"cz-brn-pop1-rb1-vla108.net.vodafone.cz","rtt":20.315},{"annotation":null,"asn":null,"ip":"84.116.222.22","name":"cz-brn-pop1-rb1-vla108.net.vodafone.cz","rtt":26.327},{"annotation":null,"asn":null,"ip":"84.116.222.22","name":"cz-brn-pop1-rb1-vla108.net.vodafone.cz","rtt":21.462}]},{"hop":5,"probes":[{"annotation":null,"asn":null,"ip":"84.116.222.114","name":"cz-ost-pop9-rb1-vla102.net.vodafone.cz","rtt":23.804},{"annotation":null,"asn":null,"ip":"84.116.222.114","name":"cz-ost-pop9-rb1-vla102.net.vodafone.cz","rtt":24.21},{"annotation":null,"asn":null,"ip":"84.116.222.114","name":"cz-ost-pop9-rb1-vla102.net.vodafone.cz","rtt":23.964}]},{"hop":6,"probes":[{"annotation":null,"asn":null,"ip":"84.116.222.101","name":"cz-hk-pop1-rb1-vla101.net.vodafone.cz","rtt":25.82},{"annotation":null,"asn":null,"ip":"84.116.222.101","name":"cz-hk-pop1-rb1-vla101.net.vodafone.cz","rtt":24.643},{"annotation":null,"asn":null,"ip":"84.116.222.101","name":"cz-hk-pop1-rb1-vla101.net.vodafone.cz","rtt":24.392}]},{"hop":7,"probes":[{"annotation":null,"asn":null,"ip":"62.240.163.14","name":"megasphera.cust.net.upc.cz","rtt":28.244},{"annotation":null,"asn":null,"ip":"62.240.163.14","name":"megasphera.cust.net.upc.cz","rtt":21.786},{"annotation":null,"asn":null,"ip":"62.240.163.14","name":"megasphera.cust.net.upc.cz","rtt":21.262}]},{"hop":8,"probes":[]},{"hop":9,"probes":[]},{"hop":10,"probes":[]},{"hop":11,"probes":[]},{"hop":12,"probes":[]},{"hop":13,"probes":[]},{"hop":14,"probes":[]},{"hop":15,"probes":[]},{"hop":16,"probes":[]},{"hop":17,"probes":[]},{"hop":18,"probes":[]},{"hop":19,"probes":[]},{"hop":20,"probes":[]},{"hop":21,"probes":[]},{"hop":22,"probes":[]},{"hop":23,"probes":[]},{"hop":24,"probes":[]},{"hop":25,"probes":[]},{"hop":26,"probes":[]},{"hop":27,"probes":[]},{"hop":28,"probes":[]},{"hop":29,"probes":[]},{"hop":30,"probes":[]}]}
