# Supplementary material for: General Internet service assessment by latency including partial measurements
Source: PeerJ Comput Sci. 2022 Aug 19;8:e1072. doi: 10.7717/peerj-cs.1072 (PMC9455284; doi:10.7717/peerj-cs.1072)
Supplement: Supplemental Information 1 [file peerj-cs-08-1072-s001.gz › measurements/ef4add9f2d1c428e82690c5db7f404ba_1000261_trace.json]

{"destination_ip":"94.112.7.152","destination_name":"94.112.7.152","hops":[{"hop":1,"probes":[{"annotation":null,"asn":null,"ip":"192.168.100.1","name":"dlinkrouter","rtt":0.36},{"annotation":null,"asn":null,"ip":"192.168.100.1","name":"dlinkrouter","rtt":0.378},{"annotation":null,"asn":null,"ip":"192.168.100.1","name":"dlinkrouter","rtt":0.417}]},{"hop":2,"probes":[]},{"hop":3,"probes":[{"annotation":null,"asn":null,"ip":"86.49.1.113","name":"ip-86-49-1-113.net.upcbroadband.cz","rtt":17.685},{"annotation":null,"asn":null,"ip":"86.49.1.113","name":"ip-86-49-1-113.net.upcbroadband.cz","rtt":17.247},{"annotation":null,"asn":null,"ip":"86.49.1.113","name":"ip-86-49-1-113.net.upcbroadband.cz","rtt":17.481}]},{"hop":4,"probes":[{"annotation":null,"asn":null,"ip":"84.116.221.42","name":"cz-brn-pop40-ra2-vla2110.net.vodafone.cz","rtt":18.047},{"annotation":null,"asn":null,"ip":"84.116.221.42","name":"cz-brn-pop40-ra2-vla2110.net.vodafone.cz","rtt":22.225},{"annotation":null,"asn":null,"ip":"84.116.221.42","name":"cz-brn-pop40-ra2-vla2110.net.vodafone.cz","rtt":22.405}]},{"hop":5,"probes":[{"annotation":null,"asn":null,"ip":"84.116.220.245","name":"cz-brn-pop41-ra1-vla2191.net.vodafone.cz","rtt":21.776},{"annotation":null,"asn":null,"ip":"84.116.220.245","name":"cz-brn-pop41-ra1-vla2191.net.vodafone.cz","rtt":21.563},{"annotation":null,"asn":null,"ip":"84.116.220.245","name":"cz-brn-pop41-ra1-vla2191.net.vodafone.cz","rtt":21.306}]},{"hop":6,"probes":[]},{"hop":7,"probes":[]},{"hop":8,"probes":[]},{"hop":9,"probes":[]},{"hop":10,"probes":[]},{"hop":11,"probes":[]},{"hop":12,"probes":[]},{"hop":13,"probes":[]},{"hop":14,"probes":[]},{"hop":15,"probes":[]},{"hop":16,"probes":[]},{"hop":17,"probes":[]},{"hop":18,"probes":[]},{"hop":19,"probes":[]},{"hop":20,"probes":[]},{"hop":21,"probes":[{"annotation":"!H","asn":null,"ip":"86.49.1.162","name":"ip-86-49-1-162.net.upcbroadband.cz","rtt":14.598},{"annotation":null,"asn":null,"ip":"86.49.1.162","name":"ip-86-49-1-162.net.upcbroadband.cz","rtt":null}]}]}
