# Supplementary material for: General Internet service assessment by latency including partial measurements
Source: PeerJ Comput Sci. 2022 Aug 19;8:e1072. doi: 10.7717/peerj-cs.1072 (PMC9455284; doi:10.7717/peerj-cs.1072)
Supplement: Supplemental Information 1 [file peerj-cs-08-1072-s001.gz › measurements/ef4add9f2d1c428e82690c5db7f404ba_2847_trace.json]

{"destination_ip":"89.239.11.2","destination_name":"89.239.11.2","hops":[{"hop":1,"probes":[{"annotation":null,"asn":null,"ip":"192.168.100.1","name":"dlinkrouter","rtt":0.358},{"annotation":null,"asn":null,"ip":"192.168.100.1","name":"dlinkrouter","rtt":0.399},{"annotation":null,"asn":null,"ip":"192.168.100.1","name":"dlinkrouter","rtt":0.441}]},{"hop":2,"probes":[]},{"hop":3,"probes":[{"annotation":null,"asn":null,"ip":"86.49.1.113","name":"ip-86-49-1-113.net.upcbroadband.cz","rtt":17.26},{"annotation":null,"asn":null,"ip":"86.49.1.113","name":"ip-86-49-1-113.net.upcbroadband.cz","rtt":17.731},{"annotation":null,"asn":null,"ip":"86.49.1.113","name":"ip-86-49-1-113.net.upcbroadband.cz","rtt":17.523}]},{"hop":4,"probes":[{"annotation":null,"asn":null,"ip":"84.116.221.37","name":"cz-prg01a-ra4-vla2109.net.vodafone.cz","rtt":25.185},{"annotation":null,"asn":null,"ip":"84.116.221.37","name":"cz-prg01a-ra4-vla2109.net.vodafone.cz","rtt":25.388},{"annotation":null,"asn":null,"ip":"84.116.221.37","name":"cz-prg01a-ra4-vla2109.net.vodafone.cz","rtt":19.475}]},{"hop":5,"probes":[]},{"hop":6,"probes":[]},{"hop":7,"probes":[]},{"hop":8,"probes":[{"annotation":null,"asn":null,"ip":"31.30.191.70","name":"cst2-191-70.cust.vodafone.cz","rtt":20.686},{"annotation":null,"asn":null,"ip":"31.30.191.70","name":"cst2-191-70.cust.vodafone.cz","rtt":19.116},{"annotation":null,"asn":null,"ip":"31.30.191.70","name":"cst2-191-70.cust.vodafone.cz","rtt":23.493}]},{"hop":9,"probes":[{"annotation":null,"asn":null,"ip":"95.173.208.81","name":"95.173.208.81","rtt":23.544},{"annotation":null,"asn":null,"ip":"95.173.208.81","name":"95.173.208.81","rtt":21.592},{"annotation":null,"asn":null,"ip":"95.173.208.81","name":"95.173.208.81","rtt":21.737}]},{"hop":10,"probes":[{"annotation":null,"asn":null,"ip":"95.173.209.185","name":"95.173.209.185","rtt":17.591},{"annotation":null,"asn":null,"ip":"95.173.209.185","name":"95.173.209.185","rtt":15.556},{"annotation":null,"asn":null,"ip":"95.173.209.185","name":"95.173.209.185","rtt":12.092}]},{"hop":11,"probes":[{"annotation":null,"asn":null,"ip":"89.239.6.37","name":"89-239-6-37.addr.grepnet.cz","rtt":18.274},{"annotation":null,"asn":null,"ip":"89.239.6.37","name":"89-239-6-37.addr.grepnet.cz","rtt":14.37},{"annotation":null,"asn":null,"ip":"89.239.6.37","name":"89-239-6-37.addr.grepnet.cz","rtt":16.128}]},{"hop":12,"probes":[{"annotation":null,"asn":null,"ip":"89.239.6.58","name":"89-239-6-58.addr.grepnet.cz","rtt":71.968},{"annotation":null,"asn":null,"ip":"89.239.6.58","name":"89-239-6-58.addr.grepnet.cz","rtt":67.546},{"annotation":null,"asn":null,"ip":"89.239.6.58","name":"89-239-6-58.addr.grepnet.cz","rtt":67.593}]},{"hop":13,"probes":[{"annotation":null,"asn":null,"ip":"89.239.6.74","name":"89-239-6-74.addr.grepnet.cz","rtt":17.891},{"annotation":null,"asn":null,"ip":"89.239.6.74","name":"89-239-6-74.addr.grepnet.cz","rtt":15.77},{"annotation":null,"asn":null,"ip":"89.239.6.74","name":"89-239-6-74.addr.grepnet.cz","rtt":15.67}]},{"hop":14,"probes":[{"annotation":null,"asn":null,"ip":"89.239.6.110","name":"89-239-6-110.addr.grepnet.cz","rtt":17.204},{"annotation":null,"asn":null,"ip":"89.239.6.110","name":"89-239-6-110.addr.grepnet.cz","rtt":15.858},{"annotation":null,"asn":null,"ip":"89.239.6.110","name":"89-239-6-110.addr.grepnet.cz","rtt":18.098}]},{"hop":15,"probes":[]},{"hop":16,"probes":[]},{"hop":17,"probes":[]},{"hop":18,"probes":[]},{"hop":19,"probes":[]},{"hop":20,"probes":[]},{"hop":21,"probes":[]},{"hop":22,"probes":[]},{"hop":23,"probes":[]},{"hop":24,"probes":[]},{"hop":25,"probes":[]},{"hop":26,"probes":[]},{"hop":27,"probes":[]},{"hop":28,"probes":[]},{"hop":29,"probes":[]},{"hop":30,"probes":[]}]}
