# Supplementary material for: General Internet service assessment by latency including partial measurements
Source: PeerJ Comput Sci. 2022 Aug 19;8:e1072. doi: 10.7717/peerj-cs.1072 (PMC9455284; doi:10.7717/peerj-cs.1072)
Supplement: Supplemental Information 1 [file peerj-cs-08-1072-s001.gz › measurements/ef4add9f2d1c428e82690c5db7f404ba_53968_trace.json]

{"destination_ip":"147.229.148.21","destination_name":"147.229.148.21","hops":[{"hop":1,"probes":[{"annotation":null,"asn":null,"ip":"192.168.100.1","name":"dlinkrouter","rtt":0.325},{"annotation":null,"asn":null,"ip":"192.168.100.1","name":"dlinkrouter","rtt":0.331},{"annotation":null,"asn":null,"ip":"192.168.100.1","name":"dlinkrouter","rtt":0.25}]},{"hop":2,"probes":[]},{"hop":3,"probes":[{"annotation":null,"asn":null,"ip":"86.49.1.113","name":"ip-86-49-1-113.net.upcbroadband.cz","rtt":15.962},{"annotation":null,"asn":null,"ip":"86.49.1.113","name":"ip-86-49-1-113.net.upcbroadband.cz","rtt":15.706},{"annotation":null,"asn":null,"ip":"86.49.1.113","name":"ip-86-49-1-113.net.upcbroadband.cz","rtt":16.177}]},{"hop":4,"probes":[{"annotation":null,"asn":null,"ip":"84.116.221.37","name":"cz-prg01a-ra4-vla2109.net.vodafone.cz","rtt":20.553},{"annotation":null,"asn":null,"ip":"84.116.221.37","name":"cz-prg01a-ra4-vla2109.net.vodafone.cz","rtt":21.126},{"annotation":null,"asn":null,"ip":"84.116.221.37","name":"cz-prg01a-ra4-vla2109.net.vodafone.cz","rtt":20.529}]},{"hop":5,"probes":[]},{"hop":6,"probes":[]},{"hop":7,"probes":[]},{"hop":8,"probes":[{"annotation":null,"asn":null,"ip":"91.210.16.190","name":"nix2-20ge.cesnet.cz","rtt":21.113},{"annotation":null,"asn":null,"ip":"91.210.16.190","name":"nix2-20ge.cesnet.cz","rtt":24.932},{"annotation":null,"asn":null,"ip":"91.210.16.190","name":"nix2-20ge.cesnet.cz","rtt":24.805}]},{"hop":9,"probes":[{"annotation":null,"asn":null,"ip":"195.113.157.161","name":"r50-r97.cesnet.cz","rtt":27.242},{"annotation":null,"asn":null,"ip":"195.113.157.161","name":"r50-r97.cesnet.cz","rtt":15.724},{"annotation":null,"asn":null,"ip":"195.113.157.161","name":"r50-r97.cesnet.cz","rtt":15.773}]},{"hop":10,"probes":[{"annotation":null,"asn":null,"ip":"213.195.192.106","name":"vut.ha-vel.cz","rtt":27.084},{"annotation":null,"asn":null,"ip":"213.195.192.106","name":"vut.ha-vel.cz","rtt":24.402},{"annotation":null,"asn":null,"ip":"213.195.192.106","name":"vut.ha-vel.cz","rtt":25.18}]},{"hop":11,"probes":[{"annotation":null,"asn":null,"ip":"147.229.253.236","name":"ri-kou.net.vutbr.cz","rtt":17.138},{"annotation":null,"asn":null,"ip":"147.229.253.236","name":"ri-kou.net.vutbr.cz","rtt":17.879},{"annotation":null,"asn":null,"ip":"147.229.253.236","name":"ri-kou.net.vutbr.cz","rtt":21.196}]},{"hop":12,"probes":[{"annotation":null,"asn":null,"ip":"147.229.253.57","name":"pe-kou2.net.vutbr.cz","rtt":19.917},{"annotation":null,"asn":null,"ip":"147.229.253.57","name":"pe-kou2.net.vutbr.cz","rtt":21.536},{"annotation":null,"asn":null,"ip":"147.229.253.57","name":"pe-kou2.net.vutbr.cz","rtt":16.16}]},{"hop":13,"probes":[{"annotation":null,"asn":null,"ip":"147.229.254.46","name":"hp-pal.net.vutbr.cz","rtt":18.331},{"annotation":null,"asn":null,"ip":"147.229.254.46","name":"hp-pal.net.vutbr.cz","rtt":18.903}]},{"hop":14,"probes":[]},{"hop":15,"probes":[]},{"hop":16,"probes":[]},{"hop":17,"probes":[]},{"hop":18,"probes":[]},{"hop":19,"probes":[]},{"hop":20,"probes":[]},{"hop":21,"probes":[]},{"hop":22,"probes":[]},{"hop":23,"probes":[]},{"hop":24,"probes":[]},{"hop":25,"probes":[]},{"hop":26,"probes":[]},{"hop":27,"probes":[]},{"hop":28,"probes":[]},{"hop":29,"probes":[]},{"hop":30,"probes":[]}]}
