# Supplementary material for: General Internet service assessment by latency including partial measurements
Source: PeerJ Comput Sci. 2022 Aug 19;8:e1072. doi: 10.7717/peerj-cs.1072 (PMC9455284; doi:10.7717/peerj-cs.1072)
Supplement: Supplemental Information 1 [file peerj-cs-08-1072-s001.gz › measurements/ef4add9f2d1c428e82690c5db7f404ba_1000387_trace.json]

{"destination_ip":"91.205.93.0","destination_name":"91.205.93.0","hops":[{"hop":1,"probes":[{"annotation":null,"asn":null,"ip":"192.168.100.1","name":"dlinkrouter","rtt":0.283},{"annotation":null,"asn":null,"ip":"192.168.100.1","name":"dlinkrouter","rtt":0.25},{"annotation":null,"asn":null,"ip":"192.168.100.1","name":"dlinkrouter","rtt":0.266}]},{"hop":2,"probes":[]},{"hop":3,"probes":[{"annotation":null,"asn":null,"ip":"86.49.1.113","name":"ip-86-49-1-113.net.upcbroadband.cz","rtt":14.95},{"annotation":null,"asn":null,"ip":"86.49.1.113","name":"ip-86-49-1-113.net.upcbroadband.cz","rtt":15.118},{"annotation":null,"asn":null,"ip":"86.49.1.113","name":"ip-86-49-1-113.net.upcbroadband.cz","rtt":14.623}]},{"hop":4,"probes":[{"annotation":null,"asn":null,"ip":"84.116.221.37","name":"cz-prg01a-ra4-vla2109.net.vodafone.cz","rtt":23.361},{"annotation":null,"asn":null,"ip":"84.116.221.37","name":"cz-prg01a-ra4-vla2109.net.vodafone.cz","rtt":16.748},{"annotation":null,"asn":null,"ip":"84.116.221.37","name":"cz-prg01a-ra4-vla2109.net.vodafone.cz","rtt":23.616}]},{"hop":5,"probes":[]},{"hop":6,"probes":[]},{"hop":7,"probes":[]},{"hop":8,"probes":[{"annotation":null,"asn":null,"ip":"31.30.191.6","name":"cst2-191-6.cust.vodafone.cz","rtt":20.709},{"annotation":null,"asn":null,"ip":"31.30.191.6","name":"cst2-191-6.cust.vodafone.cz","rtt":16.936},{"annotation":null,"asn":null,"ip":"31.30.191.6","name":"cst2-191-6.cust.vodafone.cz","rtt":16.638}]},{"hop":9,"probes":[{"annotation":null,"asn":null,"ip":"82.119.246.26","name":"cz-prg.p1sit-4hunge0-7-0-7.quantcom.cz","rtt":16.184},{"annotation":null,"asn":null,"ip":"82.119.246.26","name":"cz-prg.p1sit-4hunge0-7-0-7.quantcom.cz","rtt":13.014},{"annotation":null,"asn":null,"ip":"82.119.246.26","name":"cz-prg.p1sit-4hunge0-7-0-7.quantcom.cz","rtt":17.24}]},{"hop":10,"probes":[{"annotation":null,"asn":null,"ip":"82.119.246.166","name":"cz-prg-bbr2-sit-be1.diatelecom.cz","rtt":17.469},{"annotation":null,"asn":null,"ip":"82.119.246.166","name":"cz-prg-bbr2-sit-be1.diatelecom.cz","rtt":16.988},{"annotation":null,"asn":null,"ip":"82.119.246.166","name":"cz-prg-bbr2-sit-be1.diatelecom.cz","rtt":15.67}]},{"hop":11,"probes":[{"annotation":"!H","asn":null,"ip":"212.80.64.182","name":"dalunet.dialtelecom.cz","rtt":14.66},{"annotation":null,"asn":null,"ip":"212.80.64.182","name":"dalunet.dialtelecom.cz","rtt":null}]}]}
