# Supplementary material for: General Internet service assessment by latency including partial measurements
Source: PeerJ Comput Sci. 2022 Aug 19;8:e1072. doi: 10.7717/peerj-cs.1072 (PMC9455284; doi:10.7717/peerj-cs.1072)
Supplement: Supplemental Information 1 [file peerj-cs-08-1072-s001.gz › measurements/ef4add9f2d1c428e82690c5db7f404ba_1003124_ping.json]

{"destination_ip":"94.230.153.72","data_bytes":56,"pattern":null,"destination":"94.230.153.72","packets_transmitted":1,"packets_received":1,"packet_loss_percent":0.0,"duplicates":0,"time_ms":0.0,"round_trip_ms_min":16.728,"round_trip_ms_avg":16.728,"round_trip_ms_max":16.728,"round_trip_ms_stddev":0.0,"responses":[{"type":"reply","timestamp":null,"bytes":64,"response_ip":"94.230.153.72","icmp_seq":1,"ttl":51,"time_ms":16.7,"duplicate":false}]}
