# Supplementary material for: General Internet service assessment by latency including partial measurements
Source: PeerJ Comput Sci. 2022 Aug 19;8:e1072. doi: 10.7717/peerj-cs.1072 (PMC9455284; doi:10.7717/peerj-cs.1072)
Supplement: Supplemental Information 1 [file peerj-cs-08-1072-s001.gz › measurements/ef4add9f2d1c428e82690c5db7f404ba_1001566_trace.json]

{"destination_ip":"193.165.68.222","destination_name":"193.165.68.222","hops":[{"hop":1,"probes":[{"annotation":null,"asn":null,"ip":"192.168.100.1","name":"dlinkrouter","rtt":0.418},{"annotation":null,"asn":null,"ip":"192.168.100.1","name":"dlinkrouter","rtt":0.337},{"annotation":null,"asn":null,"ip":"192.168.100.1","name":"dlinkrouter","rtt":0.361}]},{"hop":2,"probes":[]},{"hop":3,"probes":[{"annotation":null,"asn":null,"ip":"86.49.1.113","name":"ip-86-49-1-113.net.upcbroadband.cz","rtt":13.622},{"annotation":null,"asn":null,"ip":"86.49.1.113","name":"ip-86-49-1-113.net.upcbroadband.cz","rtt":14.664},{"annotation":null,"asn":null,"ip":"86.49.1.113","name":"ip-86-49-1-113.net.upcbroadband.cz","rtt":19.971}]},{"hop":4,"probes":[{"annotation":null,"asn":null,"ip":"84.116.221.37","name":"cz-prg01a-ra4-vla2109.net.vodafone.cz","rtt":18.265},{"annotation":null,"asn":null,"ip":"84.116.221.37","name":"cz-prg01a-ra4-vla2109.net.vodafone.cz","rtt":18.672},{"annotation":null,"asn":null,"ip":"84.116.221.37","name":"cz-prg01a-ra4-vla2109.net.vodafone.cz","rtt":18.459}]},{"hop":5,"probes":[]},{"hop":6,"probes":[]},{"hop":7,"probes":[{"annotation":null,"asn":null,"ip":"31.30.254.1","name":"cst2-254-1.cust.vodafone.cz","rtt":24.669},{"annotation":null,"asn":null,"ip":"31.30.254.1","name":"cst2-254-1.cust.vodafone.cz","rtt":12.558},{"annotation":null,"asn":null,"ip":"31.30.254.1","name":"cst2-254-1.cust.vodafone.cz","rtt":23.452}]},{"hop":8,"probes":[{"annotation":null,"asn":null,"ip":"31.30.191.66","name":"cst2-191-66.cust.vodafone.cz","rtt":24.936},{"annotation":null,"asn":null,"ip":"31.30.191.66","name":"cst2-191-66.cust.vodafone.cz","rtt":23.868},{"annotation":null,"asn":null,"ip":"31.30.191.66","name":"cst2-191-66.cust.vodafone.cz","rtt":24.733}]},{"hop":9,"probes":[{"annotation":null,"asn":null,"ip":"85.135.32.60","name":"bgp1.bb.poda.cz","rtt":24.149},{"annotation":null,"asn":null,"ip":"85.135.32.60","name":"bgp1.bb.poda.cz","rtt":17.547},{"annotation":null,"asn":null,"ip":"85.135.32.60","name":"bgp1.bb.poda.cz","rtt":17.501}]},{"hop":10,"probes":[{"annotation":null,"asn":null,"ip":"193.165.222.102","name":"102-user.ktct.cz","rtt":16.244},{"annotation":null,"asn":null,"ip":"193.165.222.102","name":"102-user.ktct.cz","rtt":17.786},{"annotation":null,"asn":null,"ip":"193.165.222.102","name":"102-user.ktct.cz","rtt":22.214}]},{"hop":11,"probes":[]},{"hop":12,"probes":[]},{"hop":13,"probes":[]},{"hop":14,"probes":[]},{"hop":15,"probes":[]},{"hop":16,"probes":[]},{"hop":17,"probes":[]},{"hop":18,"probes":[]},{"hop":19,"probes":[]},{"hop":20,"probes":[]},{"hop":21,"probes":[]},{"hop":22,"probes":[]},{"hop":23,"probes":[]},{"hop":24,"probes":[]},{"hop":25,"probes":[]},{"hop":26,"probes":[]},{"hop":27,"probes":[]},{"hop":28,"probes":[]},{"hop":29,"probes":[]},{"hop":30,"probes":[]}]}
