# Supplementary material for: General Internet service assessment by latency including partial measurements
Source: PeerJ Comput Sci. 2022 Aug 19;8:e1072. doi: 10.7717/peerj-cs.1072 (PMC9455284; doi:10.7717/peerj-cs.1072)
Supplement: Supplemental Information 1 [file peerj-cs-08-1072-s001.gz › measurements/ef4add9f2d1c428e82690c5db7f404ba_32076_trace.json]

{"destination_ip":"185.190.113.130","destination_name":"185.190.113.130","hops":[{"hop":1,"probes":[{"annotation":null,"asn":null,"ip":"192.168.100.1","name":"dlinkrouter","rtt":0.386},{"annotation":null,"asn":null,"ip":"192.168.100.1","name":"dlinkrouter","rtt":0.359},{"annotation":null,"asn":null,"ip":"192.168.100.1","name":"dlinkrouter","rtt":0.39}]},{"hop":2,"probes":[]},{"hop":3,"probes":[{"annotation":null,"asn":null,"ip":"86.49.1.113","name":"ip-86-49-1-113.net.upcbroadband.cz","rtt":14.132},{"annotation":null,"asn":null,"ip":"86.49.1.113","name":"ip-86-49-1-113.net.upcbroadband.cz","rtt":16.019},{"annotation":null,"asn":null,"ip":"86.49.1.113","name":"ip-86-49-1-113.net.upcbroadband.cz","rtt":14.326}]},{"hop":4,"probes":[{"annotation":null,"asn":null,"ip":"84.116.221.37","name":"cz-prg01a-ra4-vla2109.net.vodafone.cz","rtt":22.602},{"annotation":null,"asn":null,"ip":"84.116.221.37","name":"cz-prg01a-ra4-vla2109.net.vodafone.cz","rtt":22.346},{"annotation":null,"asn":null,"ip":"84.116.221.37","name":"cz-prg01a-ra4-vla2109.net.vodafone.cz","rtt":20.441}]},{"hop":5,"probes":[{"annotation":null,"asn":null,"ip":"185.188.187.7","name":"cz-pra-pop1-rb2-vla2119.net.vodafone.cz","rtt":16.341},{"annotation":null,"asn":null,"ip":"185.188.187.7","name":"cz-pra-pop1-rb2-vla2119.net.vodafone.cz","rtt":16.593},{"annotation":null,"asn":null,"ip":"185.188.187.7","name":"cz-pra-pop1-rb2-vla2119.net.vodafone.cz","rtt":21.564}]},{"hop":6,"probes":[{"annotation":null,"asn":null,"ip":"185.190.113.130","name":"185.190.113.130","rtt":23.084},{"annotation":null,"asn":null,"ip":"185.190.113.130","name":"185.190.113.130","rtt":21.634},{"annotation":null,"asn":null,"ip":"185.190.113.130","name":"185.190.113.130","rtt":21.356}]},{"hop":7,"probes":[{"annotation":null,"asn":null,"ip":"185.190.113.130","name":"185.190.113.130","rtt":27.262},{"annotation":null,"asn":null,"ip":"185.190.113.130","name":"185.190.113.130","rtt":15.969},{"annotation":null,"asn":null,"ip":"185.190.113.130","name":"185.190.113.130","rtt":16.003}]},{"hop":8,"probes":[]},{"hop":9,"probes":[]},{"hop":10,"probes":[]},{"hop":11,"probes":[]},{"hop":12,"probes":[]},{"hop":13,"probes":[]},{"hop":14,"probes":[]},{"hop":15,"probes":[]},{"hop":16,"probes":[]},{"hop":17,"probes":[]},{"hop":18,"probes":[]},{"hop":19,"probes":[]},{"hop":20,"probes":[]},{"hop":21,"probes":[]},{"hop":22,"probes":[]},{"hop":23,"probes":[]},{"hop":24,"probes":[]},{"hop":25,"probes":[]},{"hop":26,"probes":[]},{"hop":27,"probes":[]},{"hop":28,"probes":[]},{"hop":29,"probes":[]},{"hop":30,"probes":[]}]}
