# Supplementary material for: General Internet service assessment by latency including partial measurements
Source: PeerJ Comput Sci. 2022 Aug 19;8:e1072. doi: 10.7717/peerj-cs.1072 (PMC9455284; doi:10.7717/peerj-cs.1072)
Supplement: Supplemental Information 1 [file peerj-cs-08-1072-s001.gz › measurements/ef4add9f2d1c428e82690c5db7f404ba_18433_trace.json]

{"destination_ip":"84.42.234.75","destination_name":"84.42.234.75","hops":[{"hop":1,"probes":[{"annotation":null,"asn":null,"ip":"192.168.100.1","name":"dlinkrouter","rtt":0.39},{"annotation":null,"asn":null,"ip":"192.168.100.1","name":"dlinkrouter","rtt":0.379},{"annotation":null,"asn":null,"ip":"192.168.100.1","name":"dlinkrouter","rtt":0.31}]},{"hop":2,"probes":[]},{"hop":3,"probes":[{"annotation":null,"asn":null,"ip":"86.49.1.113","name":"ip-86-49-1-113.net.upcbroadband.cz","rtt":14.948},{"annotation":null,"asn":null,"ip":"86.49.1.113","name":"ip-86-49-1-113.net.upcbroadband.cz","rtt":15.197},{"annotation":null,"asn":null,"ip":"86.49.1.113","name":"ip-86-49-1-113.net.upcbroadband.cz","rtt":15.389}]},{"hop":4,"probes":[{"annotation":null,"asn":null,"ip":"84.116.221.37","name":"cz-prg01a-ra4-vla2109.net.vodafone.cz","rtt":26.812},{"annotation":null,"asn":null,"ip":"84.116.221.37","name":"cz-prg01a-ra4-vla2109.net.vodafone.cz","rtt":26.791},{"annotation":null,"asn":null,"ip":"84.116.221.37","name":"cz-prg01a-ra4-vla2109.net.vodafone.cz","rtt":21.118}]},{"hop":5,"probes":[{"annotation":null,"asn":null,"ip":"84.116.221.2","name":"cz-mez-pop1-ra1-vla2100.net.vodafone.cz","rtt":20.151},{"annotation":null,"asn":null,"ip":"84.116.221.2","name":"cz-mez-pop1-ra1-vla2100.net.vodafone.cz","rtt":25.38},{"annotation":null,"asn":null,"ip":"84.116.221.2","name":"cz-mez-pop1-ra1-vla2100.net.vodafone.cz","rtt":26.255}]},{"hop":6,"probes":[{"annotation":null,"asn":null,"ip":"84.116.221.6","name":"cz-mez-pop1-ra2-vla2101.net.vodafone.cz","rtt":25.581},{"annotation":null,"asn":null,"ip":"84.116.221.6","name":"cz-mez-pop1-ra2-vla2101.net.vodafone.cz","rtt":32.161},{"annotation":null,"asn":null,"ip":"84.116.221.6","name":"cz-mez-pop1-ra2-vla2101.net.vodafone.cz","rtt":25.29}]},{"hop":7,"probes":[{"annotation":null,"asn":null,"ip":"84.116.221.57","name":"cz-plz-pop42-ra2-vla2114.net.vodafone.cz","rtt":31.852},{"annotation":null,"asn":null,"ip":"84.116.221.57","name":"cz-plz-pop42-ra2-vla2114.net.vodafone.cz","rtt":18.687},{"annotation":null,"asn":null,"ip":"84.116.221.57","name":"cz-plz-pop42-ra2-vla2114.net.vodafone.cz","rtt":18.887}]},{"hop":8,"probes":[{"annotation":null,"asn":null,"ip":"84.116.221.201","name":"cz-cheb-pop5-ra2-vla2150.net.vodafone.cz","rtt":18.452},{"annotation":null,"asn":null,"ip":"84.116.221.201","name":"cz-cheb-pop5-ra2-vla2150.net.vodafone.cz","rtt":18.487},{"annotation":null,"asn":null,"ip":"84.116.221.201","name":"cz-cheb-pop5-ra2-vla2150.net.vodafone.cz","rtt":17.309}]},{"hop":9,"probes":[{"annotation":null,"asn":null,"ip":"81.27.192.162","name":"cz-tep01a-ubr01.net.upc.cz","rtt":18.08},{"annotation":null,"asn":null,"ip":"81.27.192.162","name":"cz-tep01a-ubr01.net.upc.cz","rtt":28.415},{"annotation":null,"asn":null,"ip":"81.27.192.162","name":"cz-tep01a-ubr01.net.upc.cz","rtt":29.953}]},{"hop":10,"probes":[{"annotation":null,"asn":null,"ip":"81.27.192.162","name":"cz-tep01a-ubr01.net.upc.cz","rtt":29.186}]},{"hop":11,"probes":[]},{"hop":12,"probes":[]},{"hop":13,"probes":[]},{"hop":14,"probes":[]},{"hop":15,"probes":[]},{"hop":16,"probes":[]},{"hop":17,"probes":[]},{"hop":18,"probes":[]},{"hop":19,"probes":[]},{"hop":20,"probes":[]},{"hop":21,"probes":[]},{"hop":22,"probes":[]},{"hop":23,"probes":[]},{"hop":24,"probes":[]},{"hop":25,"probes":[]},{"hop":26,"probes":[]},{"hop":27,"probes":[]},{"hop":28,"probes":[]},{"hop":29,"probes":[]},{"hop":30,"probes":[]}]}
