# Supplementary material for: General Internet service assessment by latency including partial measurements
Source: PeerJ Comput Sci. 2022 Aug 19;8:e1072. doi: 10.7717/peerj-cs.1072 (PMC9455284; doi:10.7717/peerj-cs.1072)
Supplement: Supplemental Information 1 [file peerj-cs-08-1072-s001.gz › measurements/ef4add9f2d1c428e82690c5db7f404ba_32730_trace.json]

{"destination_ip":"95.85.214.210","destination_name":"95.85.214.210","hops":[{"hop":1,"probes":[{"annotation":null,"asn":null,"ip":"192.168.100.1","name":"dlinkrouter","rtt":0.43},{"annotation":null,"asn":null,"ip":"192.168.100.1","name":"dlinkrouter","rtt":0.361},{"annotation":null,"asn":null,"ip":"192.168.100.1","name":"dlinkrouter","rtt":0.371}]},{"hop":2,"probes":[]},{"hop":3,"probes":[{"annotation":null,"asn":null,"ip":"86.49.1.113","name":"ip-86-49-1-113.net.upcbroadband.cz","rtt":16.323},{"annotation":null,"asn":null,"ip":"86.49.1.113","name":"ip-86-49-1-113.net.upcbroadband.cz","rtt":16.03},{"annotation":null,"asn":null,"ip":"86.49.1.113","name":"ip-86-49-1-113.net.upcbroadband.cz","rtt":16.495}]},{"hop":4,"probes":[{"annotation":null,"asn":null,"ip":"84.116.221.37","name":"cz-prg01a-ra4-vla2109.net.vodafone.cz","rtt":17.37},{"annotation":null,"asn":null,"ip":"84.116.221.37","name":"cz-prg01a-ra4-vla2109.net.vodafone.cz","rtt":17.55},{"annotation":null,"asn":null,"ip":"84.116.221.37","name":"cz-prg01a-ra4-vla2109.net.vodafone.cz","rtt":21.882}]},{"hop":5,"probes":[]},{"hop":6,"probes":[]},{"hop":7,"probes":[]},{"hop":8,"probes":[{"annotation":null,"asn":null,"ip":"5.56.18.205","name":"ae10-0.prg10.core-backbone.com","rtt":17.776},{"annotation":null,"asn":null,"ip":"5.56.18.205","name":"ae10-0.prg10.core-backbone.com","rtt":17.677},{"annotation":null,"asn":null,"ip":"5.56.18.205","name":"ae10-0.prg10.core-backbone.com","rtt":17.776}]},{"hop":9,"probes":[{"annotation":null,"asn":null,"ip":"5.56.19.210","name":"core-backbone.supernetwork.cz","rtt":13.703},{"annotation":null,"asn":null,"ip":"5.56.19.210","name":"core-backbone.supernetwork.cz","rtt":19.862},{"annotation":null,"asn":null,"ip":"5.56.19.210","name":"core-backbone.supernetwork.cz","rtt":23.375}]},{"hop":10,"probes":[{"annotation":null,"asn":null,"ip":"88.86.98.86","name":"unn-88-86-98-86.superhosting.cz","rtt":26.574},{"annotation":null,"asn":null,"ip":"88.86.98.86","name":"unn-88-86-98-86.superhosting.cz","rtt":26.565},{"annotation":null,"asn":null,"ip":"88.86.98.86","name":"unn-88-86-98-86.superhosting.cz","rtt":12.308}]},{"hop":11,"probes":[]},{"hop":12,"probes":[{"annotation":null,"asn":null,"ip":"78.110.208.42","name":"xdsl.metronet.cz","rtt":14.716},{"annotation":null,"asn":null,"ip":"78.110.208.42","name":"xdsl.metronet.cz","rtt":12.639},{"annotation":null,"asn":null,"ip":"78.110.208.42","name":"xdsl.metronet.cz","rtt":12.431}]},{"hop":13,"probes":[]},{"hop":14,"probes":[]},{"hop":15,"probes":[]},{"hop":16,"probes":[]},{"hop":17,"probes":[]},{"hop":18,"probes":[]},{"hop":19,"probes":[]},{"hop":20,"probes":[]},{"hop":21,"probes":[]},{"hop":22,"probes":[]},{"hop":23,"probes":[]},{"hop":24,"probes":[]},{"hop":25,"probes":[]},{"hop":26,"probes":[]},{"hop":27,"probes":[]},{"hop":28,"probes":[]},{"hop":29,"probes":[]},{"hop":30,"probes":[]}]}
