# Supplementary material for: General Internet service assessment by latency including partial measurements
Source: PeerJ Comput Sci. 2022 Aug 19;8:e1072. doi: 10.7717/peerj-cs.1072 (PMC9455284; doi:10.7717/peerj-cs.1072)
Supplement: Supplemental Information 1 [file peerj-cs-08-1072-s001.gz › measurements/ef4add9f2d1c428e82690c5db7f404ba_1003350_trace.json]

{"destination_ip":"83.240.16.32","destination_name":"83.240.16.32","hops":[{"hop":1,"probes":[{"annotation":null,"asn":null,"ip":"192.168.100.1","name":"dlinkrouter","rtt":0.328},{"annotation":null,"asn":null,"ip":"192.168.100.1","name":"dlinkrouter","rtt":0.364},{"annotation":null,"asn":null,"ip":"192.168.100.1","name":"dlinkrouter","rtt":0.284}]},{"hop":2,"probes":[]},{"hop":3,"probes":[{"annotation":null,"asn":null,"ip":"86.49.1.113","name":"ip-86-49-1-113.net.upcbroadband.cz","rtt":14.436},{"annotation":null,"asn":null,"ip":"86.49.1.113","name":"ip-86-49-1-113.net.upcbroadband.cz","rtt":14.746},{"annotation":null,"asn":null,"ip":"86.49.1.113","name":"ip-86-49-1-113.net.upcbroadband.cz","rtt":14.902}]},{"hop":4,"probes":[{"annotation":null,"asn":null,"ip":"84.116.221.37","name":"cz-prg01a-ra4-vla2109.net.vodafone.cz","rtt":22.108},{"annotation":null,"asn":null,"ip":"84.116.221.37","name":"cz-prg01a-ra4-vla2109.net.vodafone.cz","rtt":21.865},{"annotation":null,"asn":null,"ip":"84.116.221.37","name":"cz-prg01a-ra4-vla2109.net.vodafone.cz","rtt":18.245}]},{"hop":5,"probes":[]},{"hop":6,"probes":[]},{"hop":7,"probes":[]},{"hop":8,"probes":[{"annotation":null,"asn":null,"ip":"31.30.191.10","name":"cst2-191-10.cust.vodafone.cz","rtt":14.36},{"annotation":null,"asn":null,"ip":"31.30.191.10","name":"cst2-191-10.cust.vodafone.cz","rtt":17.438},{"annotation":null,"asn":null,"ip":"31.30.191.10","name":"cst2-191-10.cust.vodafone.cz","rtt":18.004}]},{"hop":9,"probes":[{"annotation":null,"asn":null,"ip":"83.240.2.38","name":"prg-core-r1-vl30.netbox.cz","rtt":17.524},{"annotation":null,"asn":null,"ip":"83.240.2.38","name":"prg-core-r1-vl30.netbox.cz","rtt":14.249},{"annotation":null,"asn":null,"ip":"83.240.2.38","name":"prg-core-r1-vl30.netbox.cz","rtt":12.406}]},{"hop":10,"probes":[{"annotation":null,"asn":null,"ip":"83.240.3.77","name":"brn-core-r1-vl121.netbox.cz","rtt":16.557},{"annotation":null,"asn":null,"ip":"83.240.3.77","name":"brn-core-r1-vl121.netbox.cz","rtt":17.178},{"annotation":null,"asn":null,"ip":"83.240.3.77","name":"brn-core-r1-vl121.netbox.cz","rtt":17.579}]},{"hop":11,"probes":[{"annotation":null,"asn":null,"ip":"83.240.3.78","name":"mpop-blat-r1-e1.mng.netbox.cz","rtt":24.585},{"annotation":null,"asn":null,"ip":"83.240.3.78","name":"mpop-blat-r1-e1.mng.netbox.cz","rtt":20.746},{"annotation":null,"asn":null,"ip":"83.240.3.78","name":"mpop-blat-r1-e1.mng.netbox.cz","rtt":20.753}]},{"hop":12,"probes":[]},{"hop":13,"probes":[]},{"hop":14,"probes":[]},{"hop":15,"probes":[]},{"hop":16,"probes":[]},{"hop":17,"probes":[]},{"hop":18,"probes":[]},{"hop":19,"probes":[]},{"hop":20,"probes":[]},{"hop":21,"probes":[]},{"hop":22,"probes":[]},{"hop":23,"probes":[]},{"hop":24,"probes":[]},{"hop":25,"probes":[]},{"hop":26,"probes":[]},{"hop":27,"probes":[]},{"hop":28,"probes":[]},{"hop":29,"probes":[]},{"hop":30,"probes":[]}]}
