# Supplementary material for: General Internet service assessment by latency including partial measurements
Source: PeerJ Comput Sci. 2022 Aug 19;8:e1072. doi: 10.7717/peerj-cs.1072 (PMC9455284; doi:10.7717/peerj-cs.1072)
Supplement: Supplemental Information 1 [file peerj-cs-08-1072-s001.gz › measurements/ef4add9f2d1c428e82690c5db7f404ba_21598_trace.json]

{"destination_ip":"212.79.106.16","destination_name":"212.79.106.16","hops":[{"hop":1,"probes":[{"annotation":null,"asn":null,"ip":"192.168.100.1","name":"dlinkrouter","rtt":0.422},{"annotation":null,"asn":null,"ip":"192.168.100.1","name":"dlinkrouter","rtt":0.296},{"annotation":null,"asn":null,"ip":"192.168.100.1","name":"dlinkrouter","rtt":0.312}]},{"hop":2,"probes":[]},{"hop":3,"probes":[{"annotation":null,"asn":null,"ip":"86.49.1.113","name":"ip-86-49-1-113.net.upcbroadband.cz","rtt":16.124},{"annotation":null,"asn":null,"ip":"86.49.1.113","name":"ip-86-49-1-113.net.upcbroadband.cz","rtt":16.602},{"annotation":null,"asn":null,"ip":"86.49.1.113","name":"ip-86-49-1-113.net.upcbroadband.cz","rtt":16.392}]},{"hop":4,"probes":[{"annotation":null,"asn":null,"ip":"84.116.221.37","name":"cz-prg01a-ra4-vla2109.net.vodafone.cz","rtt":18.914},{"annotation":null,"asn":null,"ip":"84.116.221.37","name":"cz-prg01a-ra4-vla2109.net.vodafone.cz","rtt":18.656},{"annotation":null,"asn":null,"ip":"84.116.221.37","name":"cz-prg01a-ra4-vla2109.net.vodafone.cz","rtt":25.656}]},{"hop":5,"probes":[{"annotation":null,"asn":null,"ip":"185.188.187.7","name":"cz-pra-pop1-rb2-vla2119.net.vodafone.cz","rtt":24.965},{"annotation":null,"asn":null,"ip":"185.188.187.7","name":"cz-pra-pop1-rb2-vla2119.net.vodafone.cz","rtt":25.423},{"annotation":null,"asn":null,"ip":"185.188.187.7","name":"cz-pra-pop1-rb2-vla2119.net.vodafone.cz","rtt":25.17}]},{"hop":6,"probes":[{"annotation":null,"asn":null,"ip":"213.192.3.26","name":"freetel.cust.net.upc.cz","rtt":26.377},{"annotation":null,"asn":null,"ip":"213.192.3.26","name":"freetel.cust.net.upc.cz","rtt":25.154},{"annotation":null,"asn":null,"ip":"213.192.3.26","name":"freetel.cust.net.upc.cz","rtt":24.287}]},{"hop":7,"probes":[{"annotation":null,"asn":null,"ip":"81.201.48.70","name":"asr9904-vl3991-nfx2.nfx.cz","rtt":26.646},{"annotation":null,"asn":null,"ip":"81.201.48.70","name":"asr9904-vl3991-nfx2.nfx.cz","rtt":20.441},{"annotation":null,"asn":null,"ip":"81.201.48.70","name":"asr9904-vl3991-nfx2.nfx.cz","rtt":19.908}]},{"hop":8,"probes":[{"annotation":null,"asn":null,"ip":"78.108.106.3","name":"vl3809-czfpha-cecolo.nfx.cz","rtt":21.399},{"annotation":null,"asn":null,"ip":"78.108.106.3","name":"vl3809-czfpha-cecolo.nfx.cz","rtt":19.741},{"annotation":null,"asn":null,"ip":"78.108.106.3","name":"vl3809-czfpha-cecolo.nfx.cz","rtt":19.301}]},{"hop":9,"probes":[]},{"hop":10,"probes":[]},{"hop":11,"probes":[]},{"hop":12,"probes":[]},{"hop":13,"probes":[]},{"hop":14,"probes":[]},{"hop":15,"probes":[]},{"hop":16,"probes":[]},{"hop":17,"probes":[]},{"hop":18,"probes":[]},{"hop":19,"probes":[]},{"hop":20,"probes":[]},{"hop":21,"probes":[]},{"hop":22,"probes":[]},{"hop":23,"probes":[]},{"hop":24,"probes":[]},{"hop":25,"probes":[]},{"hop":26,"probes":[]},{"hop":27,"probes":[]},{"hop":28,"probes":[]},{"hop":29,"probes":[]},{"hop":30,"probes":[]}]}
